# Supplementary material for: (E)-3-Bromo-N′-(4-methoxy­benzyl­idene)benzohydrazide methanol solvate
Source: Acta Crystallogr Sect E Struct Rep Online. 2009 Aug 8;65(Pt 9):o2086. doi: 10.1107/S1600536809030219 (PMC2970086; doi:10.1107/S1600536809030219)
Supplement: Supplementary file 2 [file e-65-o2086-Isup2.hkl]

# 
# h,k,l, Fc-squared, Fo-squared, sigma(Fo-squared) and status flag 
# 
data_I
_shelx_title ' P-1 in    P21/c' 
_shelx_refln_list_code          4 
_shelx_F_calc_maximum      355.62 
_exptl_crystal_F_000       744.00 
_reflns_d_resolution_high  0.7832 
 
loop_ 
 _symmetry_equiv_pos_as_xyz 
 'x, y, z' 
 '-x, y+1/2, -z+1/2' 
 '-x, -y, -z' 
 'x, -y-1/2, z-1/2' 
 
_cell_length_a    13.5846 
_cell_length_b     6.7150 
_cell_length_c    18.3770 
_cell_angle_alpha  90.000 
_cell_angle_beta  104.429 
_cell_angle_gamma  90.000 
 
_shelx_F_squared_multiplier     1.000 
 
loop_ 
 _refln_index_h 
 _refln_index_k 
 _refln_index_l 
 _refln_F_squared_calc 
 _refln_F_squared_meas 
 _refln_F_squared_sigma 
 _refln_observed_status 
   1   0   0     3039.65     2901.03     44.55 o 
   2   0   0     4724.30     4731.81     73.19 o 
   3   0   0    16837.97    16095.14    240.78 o 
   4   0   0    11946.53    12088.86    183.50 o 
   5   0   0       30.91       56.22      6.36 o 
   6   0   0       35.29       32.88      6.36 o 
   7   0   0      252.12      254.57     13.79 o 
   8   0   0      289.92      274.72     14.85 o 
   9   0   0     1420.38     1542.27     36.06 o 
  10   0   0       17.13       28.36      6.63 o 
  11   0   0      648.88      745.68     27.58 o 
  12   0   0      237.79      268.36     20.15 o 
  13   0   0       28.87       36.06     15.91 o 
  14   0   0        2.66       -5.30     16.97 o 
  15   0   0      148.33      158.05     22.27 o 
  16   0   0      128.15      114.56     22.27 o 
   1   1   0     2701.39     2662.53     29.62 o 
   2   1   0       77.02       70.18      2.45 o 
   3   1   0     9662.32     9689.08     84.29 o 
   4   1   0     4572.58     4478.23     41.21 o 
   5   1   0      639.91      618.89      9.63 o 
   6   1   0      494.94      477.47      8.97 o 
   7   1   0     2262.00     2252.03     29.90 o 
   8   1   0     3947.79     4053.98     34.75 o 
   9   1   0      130.78      127.04     14.85 o 
  10   1   0       40.12       35.00      8.60 o 
  11   1   0      219.27      189.28      9.33 o 
  12   1   0        1.34      -13.03      9.35 o 
  13   1   0        2.32       -8.30     10.86 o 
  14   1   0        8.89       -6.56     12.36 o 
  15   1   0        5.71       20.15     13.50 o 
  16   1   0        5.58       -1.71     14.61 o 
   0   2   0    12112.78    11934.00    179.26 o 
   1   2   0       45.45       55.81      4.15 o 
   2   2   0        8.20        9.69      2.18 o 
   3   2   0     1454.60     1404.82     23.27 o 
   4   2   0      369.36      374.20      6.08 o 
   5   2   0      127.34      124.04      5.08 o 
   6   2   0      466.92      481.45      9.97 o 
   7   2   0      468.93      449.00      9.69 o 
   8   2   0      223.89      246.20      8.53 o 
   9   2   0      391.37      388.30     11.15 o 
  10   2   0        3.57       -2.12     13.00 o 
  11   2   0        1.50        0.53      6.36 o 
  12   2   0       16.08       18.62     14.36 o 
  13   2   0       52.49       53.67      9.64 o 
  14   2   0       41.01       49.94     13.44 o 
  15   2   0        0.44       11.55     13.25 o 
  16   2   0       69.54       70.32     15.75 o 
   1   3   0      179.41      167.63      4.90 o 
   2   3   0      571.29      568.38      7.65 o 
   3   3   0      299.56      255.76      7.04 o 
   4   3   0     1573.59     1477.29     17.34 o 
   5   3   0     3600.05     3418.51     32.92 o 
   6   3   0     1764.11     1750.55     23.38 o 
   7   3   0      741.50      766.00     17.30 o 
   8   3   0     2602.20     2676.04     26.95 o 
   9   3   0       26.00       31.48      6.01 o 
  10   3   0      411.89      378.06     18.15 o 
  11   3   0        1.20        1.60      6.68 o 
  12   3   0        0.37       11.58      9.80 o 
  13   3   0       12.37       -5.16      7.88 o 
  14   3   0        0.41      -15.09     10.06 o 
  15   3   0       21.74       27.61     13.44 o 
   0   4   0      110.04      153.80      9.55 o 
   1   4   0      832.52      767.93      9.94 o 
   2   4   0     2060.79     2015.62     19.08 o 
   3   4   0     1099.36     1104.60     12.44 o 
   4   4   0       27.74       37.91      5.08 o 
   5   4   0      102.28      116.37      9.07 o 
   6   4   0      100.46      115.99      8.84 o 
   7   4   0      111.73      108.81      7.74 o 
   8   4   0      176.94      180.61      8.05 o 
   9   4   0       22.90       16.35      6.37 o 
  10   4   0        6.76        1.13      5.98 o 
  11   4   0       22.30       16.33      7.14 o 
  12   4   0        4.55        8.81      7.37 o 
  13   4   0       29.04       35.65      8.65 o 
  14   4   0        1.03       11.31      9.05 o 
   1   5   0        1.15        5.15      3.90 o 
   2   5   0        0.42        4.67      4.36 o 
   3   5   0      118.73      129.89      6.74 o 
   4   5   0       20.56       25.93      5.51 o 
   5   5   0      183.28      207.42      8.53 o 
   6   5   0       35.78       39.58      7.42 o 
   7   5   0      141.15      160.13     14.49 o 
   8   5   0      470.00      493.67     11.86 o 
   9   5   0      104.24      110.99      8.61 o 
  10   5   0        1.55        2.02      7.79 o 
  11   5   0        1.08      -12.12      8.08 o 
  12   5   0        0.64        7.45     11.78 o 
  13   5   0        7.34       -4.35      9.78 o 
   0   6   0      792.28      741.01     14.43 o 
   1   6   0      275.92      284.76     11.19 o 
   2   6   0      115.36      123.91      7.19 o 
   3   6   0       35.22       42.84      6.39 o 
   4   6   0       25.90       32.04      6.39 o 
   5   6   0      156.99      147.00      8.12 o 
   6   6   0       92.82      110.69     14.39 o 
   7   6   0      122.90      119.18      8.67 o 
   8   6   0      171.61      154.70      9.35 o 
   9   6   0        8.97        8.18      8.47 o 
  10   6   0       33.88       48.46      9.80 o 
  11   6   0       38.78       46.14      9.89 o 
  12   6   0       14.13        6.65      9.97 o 
   1   7   0       92.26      106.31     14.06 o 
   2   7   0       22.15       19.62     12.00 o 
   3   7   0      200.41      200.12     24.93 o 
   4   7   0        0.99       10.61     16.97 o 
   5   7   0        3.78        2.77     12.73 o 
   6   7   0        6.50        9.00     12.36 o 
   7   7   0        2.61      -19.33     13.25 o 
   8   7   0       14.30       29.96     18.56 o 
   9   7   0       28.50       22.96     20.68 o 
   3   8   0        0.21       -6.36     19.09 o 
   4   8   0        0.59      -12.73     21.21 o 
   5   8   0       56.83       55.16     23.34 o 
   6   8   0        3.77       -2.12     23.34 o 
 -16   1   1       24.15       20.07     13.86 o 
 -15   1   1      126.10      108.68     16.11 o 
 -14   1   1        1.69        6.86     11.18 o 
 -13   1   1       16.91       13.26     11.25 o 
 -12   1   1      172.78      169.81     12.36 o 
 -11   1   1      241.36      222.53     15.38 o 
 -10   1   1      542.83      546.48     16.11 o 
  -9   1   1      287.91      310.16      9.80 o 
  -8   1   1      746.11      729.15     12.65 o 
  -7   1   1     2033.97     1846.53     51.44 o 
  -6   1   1      600.22      479.97     12.63 o 
  -5   1   1      517.20      518.75     12.77 o 
  -4   1   1     4626.25     4587.73     41.96 o 
  -3   1   1      851.65      789.94     11.57 o 
  -2   1   1     3485.73     3749.67     34.60 o 
  -1   1   1       94.29      100.62      2.65 o 
   0   1   1    14355.66    13650.64    145.13 o 
   1   1   1     2155.68     2122.75     19.79 o 
   2   1   1     4116.63     4103.66     36.73 o 
   3   1   1     1438.28     1371.55     19.74 o 
   4   1   1     3204.56     3199.83     37.48 o 
   5   1   1     4315.88     4204.80     57.04 o 
   6   1   1     2835.58     2808.02     28.97 o 
   7   1   1      970.96      979.76     11.44 o 
   8   1   1     1775.65     1712.65     28.09 o 
   9   1   1       14.93        6.66      5.69 o 
  10   1   1       27.33       23.97      6.31 o 
  11   1   1        0.28        5.67      6.92 o 
  12   1   1        1.74       11.16     14.85 o 
  13   1   1       19.79       64.28     12.20 o 
  14   1   1       20.81       45.95     20.15 o 
  15   1   1        0.71        0.15     13.26 o 
  16   1   1       94.45      125.35     17.20 o 
 -16   2   1        5.10       11.97     14.61 o 
 -15   2   1       74.48      111.96     15.00 o 
 -14   2   1       10.33       23.76     12.98 o 
 -13   2   1       28.22       62.50     16.98 o 
 -12   2   1       20.01       26.73     11.45 o 
 -11   2   1       53.69       80.31     14.93 o 
 -10   2   1       40.62       22.65      9.41 o 
  -9   2   1      104.67      111.04      7.35 o 
  -8   2   1      452.26      499.40     11.15 o 
  -7   2   1     1060.75     1041.95     15.17 o 
  -6   2   1     1052.55      994.21     13.44 o 
  -5   2   1     1070.80     1135.02     12.31 o 
  -4   2   1     2208.39     2245.58     31.84 o 
  -3   2   1     3884.69     3901.56     36.12 o 
  -2   2   1    12555.79    12864.72    111.24 o 
  -1   2   1     2548.75     2491.26     24.83 o 
   0   2   1     9016.29     8931.19    149.02 o 
   1   2   1    12729.16    12720.02    194.25 o 
   2   2   1     2319.49     2417.71     23.44 o 
   3   2   1     2561.86     2722.49     22.92 o 
   4   2   1      668.06      782.24     10.60 o 
   5   2   1        0.62        4.84      3.43 o 
   6   2   1      228.10      240.77      7.54 o 
   7   2   1      119.74      116.11      6.63 o 
   8   2   1     2218.59     2280.67     34.72 o 
   9   2   1      143.21      181.70      7.28 o 
  10   2   1      149.75      156.56      7.52 o 
  11   2   1      140.85      152.92     18.71 o 
  12   2   1      102.54      114.98     16.60 o 
  13   2   1       13.89       12.86     12.53 o 
  14   2   1       36.73       16.39     15.91 o 
  15   2   1        0.27        9.19     14.61 o 
  16   2   1       24.84       16.82     15.25 o 
 -15   3   1        0.35      -21.22     14.14 o 
 -14   3   1       21.99       28.97      8.67 o 
 -13   3   1       34.51       27.60      9.44 o 
 -12   3   1        1.28       -0.75      8.42 o 
 -11   3   1       23.25       22.07      7.28 o 
 -10   3   1       69.84       75.69      6.96 o 
  -9   3   1        9.76       10.94      5.80 o 
  -8   3   1       10.92       17.74      5.26 o 
  -7   3   1      378.66      377.33     12.71 o 
  -6   3   1       84.96       90.78      5.02 o 
  -5   3   1      108.35       94.76      5.28 o 
  -4   3   1       72.34       80.12      4.46 o 
  -3   3   1        0.13       -2.00      2.48 o 
  -2   3   1       27.91       16.43      2.45 o 
  -1   3   1      505.57      557.41     10.37 o 
   0   3   1     1982.28     2325.99     23.45 o 
   1   3   1     2011.72     2094.84     34.99 o 
   2   3   1      303.68      352.15     11.00 o 
   3   3   1      997.56     1100.65     13.44 o 
   4   3   1      560.03      573.31      9.58 o 
   5   3   1      380.65      370.70      7.40 o 
   6   3   1      142.46      145.00      5.80 o 
   7   3   1      203.15      214.69      8.39 o 
   8   3   1      127.72      131.01      5.92 o 
   9   3   1      213.82      219.99      8.00 o 
  10   3   1        5.99        9.06      6.61 o 
  11   3   1       77.21       78.65      7.90 o 
  12   3   1       16.73       20.74      8.03 o 
  13   3   1        1.85        0.68     15.09 o 
  14   3   1        0.99      -15.16     13.93 o 
  15   3   1        0.37       -6.89     14.25 o 
 -15   4   1        0.31       -3.08      9.50 o 
 -14   4   1       27.40       33.98      9.74 o 
 -13   4   1       12.58       19.91      8.34 o 
 -12   4   1       19.60       21.74      7.75 o 
 -11   4   1       12.58       14.99      7.79 o 
 -10   4   1      214.14      231.25      9.52 o 
  -9   4   1       83.99       98.15     11.48 o 
  -8   4   1      319.90      307.47     10.19 o 
  -7   4   1       99.95      105.01      7.54 o 
  -6   4   1       58.33       67.49      6.66 o 
  -5   4   1      578.11      515.44     23.51 o 
  -4   4   1      190.80      190.37      7.13 o 
  -3   4   1      563.32      598.74      8.80 o 
  -2   4   1     2009.25     1964.14     18.82 o 
  -1   4   1      990.19      979.53     13.26 o 
   0   4   1      144.18      209.23      6.68 o 
   1   4   1     2663.46     2759.72     24.76 o 
   2   4   1      309.02      325.86      6.96 o 
   3   4   1      330.32      312.91      6.58 o 
   4   4   1        1.55        0.00      4.37 o 
   5   4   1       76.52       87.78      5.84 o 
   6   4   1      127.66      130.93      6.01 o 
   7   4   1      290.11      286.41      8.58 o 
   8   4   1      551.90      609.96     18.13 o 
   9   4   1       85.49       71.16      6.69 o 
  10   4   1       21.85       19.21      6.73 o 
  11   4   1        3.30        0.53      7.05 o 
  12   4   1        0.33       -4.33      7.96 o 
  13   4   1        7.16        2.82      8.49 o 
  14   4   1        4.91       10.91      9.26 o 
 -13   5   1       17.76        8.71     10.01 o 
 -12   5   1       15.40        4.74      8.78 o 
 -11   5   1       30.27       28.85      8.52 o 
 -10   5   1      181.26      197.26     11.64 o 
  -9   5   1      142.72      159.59     10.19 o 
  -8   5   1        4.56        3.18      7.35 o 
  -7   5   1     1805.67     1701.20     28.79 o 
  -6   5   1      115.69      118.80      7.74 o 
  -5   5   1      244.44      242.83      8.97 o 
  -4   5   1       10.27        6.47      6.22 o 
  -3   5   1      206.49      207.35      7.91 o 
  -2   5   1       29.10       20.23      4.37 o 
  -1   5   1       76.73       76.18      5.02 o 
   0   5   1      433.18      422.63      9.55 o 
   1   5   1      144.44      147.43      5.73 o 
   2   5   1      448.86      432.87      9.45 o 
   3   5   1      407.41      403.36      9.04 o 
   4   5   1      571.33      570.98     16.01 o 
   5   5   1      469.12      464.11     14.24 o 
   6   5   1      434.93      430.22     10.48 o 
   7   5   1       27.54       23.93      6.77 o 
   8   5   1      209.67      255.70      9.48 o 
   9   5   1      260.36      281.94     10.60 o 
  10   5   1        1.70        3.18      7.87 o 
  11   5   1        1.62        0.99      8.47 o 
  12   5   1        3.45      -12.61      9.22 o 
  13   5   1        1.86        0.06     10.13 o 
 -12   6   1        5.46       13.30     12.27 o 
 -11   6   1        2.57        7.08     11.18 o 
 -10   6   1        1.60       -9.69     10.18 o 
  -9   6   1        1.58       14.54     10.27 o 
  -8   6   1       56.59       68.50     20.39 o 
  -7   6   1      143.62      140.65     14.90 o 
  -6   6   1       39.19       58.72      8.53 o 
  -5   6   1      198.86      178.00     11.30 o 
  -4   6   1      151.32      146.60      8.53 o 
  -3   6   1      187.41      165.24      8.68 o 
  -2   6   1        1.87       -3.90      5.88 o 
  -1   6   1       21.89       21.85      5.24 o 
   0   6   1      201.30      212.28      7.23 o 
   1   6   1      301.73      269.27      8.58 o 
   2   6   1        8.92        8.87      6.01 o 
   3   6   1      181.13      181.09      8.12 o 
   4   6   1        3.56       -0.28      6.23 o 
   5   6   1       42.79       48.36      7.25 o 
   6   6   1        5.92       13.81      7.11 o 
   7   6   1       50.35       39.27      7.58 o 
   8   6   1       21.48       24.90      7.97 o 
   9   6   1       22.42       29.68      8.74 o 
  10   6   1        4.82       -0.13     10.29 o 
  11   6   1       57.42       51.84     12.44 o 
  -9   7   1       23.62       33.18     15.54 o 
  -8   7   1       52.29       35.00     14.25 o 
  -7   7   1      132.36      136.38     15.36 o 
  -6   7   1       14.52        3.71     13.44 o 
  -5   7   1        0.69       -4.18     12.68 o 
  -4   7   1       50.69       43.61     12.68 o 
  -3   7   1        0.64       -3.13      8.45 o 
  -2   7   1        7.36       -1.06     11.25 o 
  -1   7   1      156.05      134.17      8.69 o 
   0   7   1        6.13       18.80      7.91 o 
   1   7   1       34.48       56.40     12.00 o 
   2   7   1       69.33       46.83     13.26 o 
   3   7   1       12.33       -9.05     11.18 o 
   4   7   1       28.16       16.90     11.93 o 
   5   7   1       31.15       34.75     12.36 o 
   6   7   1        0.80        4.06     12.98 o 
   7   7   1        2.12       14.00     13.11 o 
   8   7   1        4.75        3.83     14.50 o 
   9   7   1       93.20       95.92     16.76 o 
  -6   8   1        1.53       -0.05     41.37 o 
  -5   8   1       53.00       57.05     15.25 o 
  -4   8   1       22.99        5.97     14.19 o 
  -3   8   1       26.31       12.79     13.86 o 
  -2   8   1       33.62       75.31     21.21 o 
  -1   8   1       13.64       -3.18     19.09 o 
   0   8   1        2.39      -11.67     18.03 o 
   1   8   1       61.84      103.95     20.15 o 
   2   8   1       11.30        1.06     19.09 o 
   3   8   1        1.83        1.06     20.15 o 
   4   8   1        0.19       32.88     21.21 o 
   5   8   1        0.32       29.70     20.15 o 
 -16   0   2        0.71        2.12     20.15 o 
 -15   0   2        1.60        3.18     18.03 o 
 -14   0   2      413.70      493.23     27.58 o 
 -13   0   2      107.11      187.74     19.09 o 
 -12   0   2       42.08       73.19     13.79 o 
 -11   0   2        0.16      -10.61     10.61 o 
 -10   0   2      204.94      170.77     13.79 o 
  -9   0   2        4.50       -5.30      8.49 o 
  -8   0   2      437.61      395.64     16.97 o 
  -7   0   2     2666.45     2662.37     48.79 o 
  -6   0   2     3326.32     3341.99     40.12 o 
  -5   0   2     5631.09     5643.81     62.62 o 
  -4   0   2    10419.52    10247.45    113.50 o 
  -3   0   2     3804.28     3936.65     43.12 o 
  -2   0   2    11252.81    11416.37    170.77 o 
  -1   0   2       77.77       91.22      3.18 o 
   0   0   2      535.15      567.48      9.55 o 
   1   0   2     2174.83     2582.82     40.31 o 
   2   0   2    13799.03    14585.76    218.51 o 
   3   0   2    19057.69    20282.27    215.63 o 
   4   0   2      311.00      273.58      7.42 o 
   5   0   2       13.53       16.60      9.55 o 
   6   0   2      308.38      317.68      9.17 o 
   7   0   2      420.53      417.41     10.70 o 
   8   0   2      983.64      920.39     22.27 o 
   9   0   2      485.62      491.04     12.98 o 
  10   0   2       92.69      123.04     14.85 o 
  11   0   2        4.26      -12.73     11.67 o 
  12   0   2      283.48      222.75     20.15 o 
  13   0   2       42.68       55.16     18.03 o 
  14   0   2       31.14       24.40     16.97 o 
  15   0   2        2.20       -4.24     19.09 o 
  16   0   2       19.67       38.19     21.21 o 
 -16   1   2        8.96       -6.89     13.50 o 
 -15   1   2        1.69        6.12     13.11 o 
 -14   1   2      179.83      193.43     38.72 o 
 -13   1   2       20.81       24.93     15.38 o 
 -12   1   2      123.65      138.36     11.93 o 
 -11   1   2      187.58      200.24     16.44 o 
 -10   1   2      649.42      656.98     16.76 o 
  -9   1   2       30.83       32.87      5.84 o 
  -8   1   2      132.18      151.99     12.32 o 
  -7   1   2       10.40       28.43      4.29 o 
  -6   1   2     4576.13     4606.47     61.71 o 
  -5   1   2      637.28      619.24      9.20 o 
  -4   1   2       21.11       79.37     42.96 o 
  -3   1   2      850.61      974.62      9.41 o 
  -2   1   2       82.86      108.17      4.24 o 
  -1   1   2      481.67      461.34      6.34 o 
   0   1   2     1941.66     1861.06     21.37 o 
   1   1   2    12226.89    12411.34    115.76 o 
   2   1   2     2813.53     2937.70     23.58 o 
   3   1   2      112.24      111.59      3.37 o 
   4   1   2     2328.98     2359.09     20.54 o 
   5   1   2     1457.34     1393.11     18.83 o 
   6   1   2      711.58      767.00     12.34 o 
   7   1   2      143.79      151.90      5.36 o 
   8   1   2      100.04      151.90      7.30 o 
   9   1   2      370.68      331.93     10.37 o 
  10   1   2       28.32       16.77      6.31 o 
  11   1   2       54.58       38.53      9.83 o 
  12   1   2        6.26       15.33     10.86 o 
  13   1   2        1.75       -5.74     10.70 o 
  14   1   2        2.41       20.30     13.11 o 
  15   1   2        2.30        3.18     14.25 o 
  16   1   2       22.74       42.86     14.61 o 
 -16   2   2        2.81      -17.11     13.86 o 
 -15   2   2       97.43       88.54     15.00 o 
 -14   2   2       37.54       34.24     13.26 o 
 -13   2   2        5.40        4.32      9.76 o 
 -12   2   2        3.70       11.88      8.06 o 
 -11   2   2       30.25       34.42      7.91 o 
 -10   2   2      101.93      108.08     15.47 o 
  -9   2   2      182.77      183.10      9.16 o 
  -8   2   2      540.92      551.83     11.39 o 
  -7   2   2       46.39       51.91      6.24 o 
  -6   2   2       35.12       40.39      4.13 o 
  -5   2   2     2018.26     2056.26     19.08 o 
  -4   2   2     3092.12     3028.26     27.25 o 
  -3   2   2     1026.19     1118.40     12.65 o 
  -2   2   2      270.47      231.55      5.11 o 
  -1   2   2     7246.10     7098.24     98.50 o 
   0   2   2      172.25      196.10      4.20 o 
   1   2   2      106.78      107.87      2.96 o 
   2   2   2     2798.47     2937.30     24.35 o 
   3   2   2      282.88      256.23      5.38 o 
   4   2   2        4.25       12.38      2.63 o 
   5   2   2       13.73       13.08      3.29 o 
   6   2   2      430.89      433.24      7.93 o 
   7   2   2      277.57      285.24      7.68 o 
   8   2   2        8.72       11.75      5.02 o 
   9   2   2       20.38       28.44      5.95 o 
  10   2   2      141.14      137.35     13.87 o 
  11   2   2      107.49       84.64      8.97 o 
  12   2   2        3.21        0.44      8.06 o 
  13   2   2        2.70        1.70     13.79 o 
  14   2   2        5.04       -4.33     12.98 o 
  15   2   2        0.83       -2.09     18.56 o 
 -16   3   2        0.24      -24.40     20.15 o 
 -15   3   2       21.26       27.53     10.29 o 
 -14   3   2        3.00      -11.89      9.52 o 
 -13   3   2       53.86       43.66      9.85 o 
 -12   3   2      268.47      265.27     10.70 o 
 -11   3   2       52.21       47.23      7.52 o 
 -10   3   2      485.52      471.45     13.39 o 
  -9   3   2      619.17      618.12     14.85 o 
  -8   3   2      184.33      180.01      6.81 o 
  -7   3   2      121.22      114.56      5.42 o 
  -6   3   2      791.36      774.04     12.25 o 
  -5   3   2      288.51      272.04      7.62 o 
  -4   3   2      304.13      333.01      6.04 o 
  -3   3   2      134.11      146.35      4.30 o 
  -2   3   2      114.67       92.37      4.13 o 
  -1   3   2     4616.76     4763.92     59.93 o 
   0   3   2     4140.81     4185.82     39.36 o 
   1   3   2     3008.78     2995.63     25.27 o 
   2   3   2     2945.95     2786.11     24.21 o 
   3   3   2     7923.84     7975.85     62.52 o 
   4   3   2     2063.32     2008.69     17.53 o 
   5   3   2      116.54      132.81      4.71 o 
   6   3   2     1448.22     1412.70     18.26 o 
   7   3   2      572.15      552.73     10.56 o 
   8   3   2       86.70       88.29      6.19 o 
   9   3   2      250.15      220.93      8.27 o 
  10   3   2      119.73      116.77      8.03 o 
  11   3   2       27.20       24.31      7.22 o 
  12   3   2       82.78      100.18     16.14 o 
  13   3   2        2.38       -7.57     13.29 o 
  14   3   2       29.11       38.83     18.65 o 
  15   3   2        2.54       -8.59     14.61 o 
 -15   4   2        1.24        1.12      9.56 o 
 -14   4   2        5.88       13.01      8.85 o 
 -13   4   2        0.65      -13.11      8.74 o 
 -12   4   2        2.75       -0.99      8.73 o 
 -11   4   2        0.13        5.22      7.17 o 
 -10   4   2       12.00       23.39      7.15 o 
  -9   4   2      873.90      857.49     21.35 o 
  -8   4   2        5.81        7.21      5.69 o 
  -7   4   2     2841.14     2757.77     35.74 o 
  -6   4   2      729.52      737.28     17.52 o 
  -5   4   2      361.70      359.53      9.99 o 
  -4   4   2     1609.30     1571.88     21.43 o 
  -3   4   2     1069.56     1099.27     12.57 o 
  -2   4   2      513.16      512.86      8.32 o 
  -1   4   2     1439.46     1479.05     17.50 o 
   0   4   2     1928.70     2020.20     19.19 o 
   1   4   2      542.02      568.51      8.80 o 
   2   4   2      176.81      176.69      7.32 o 
   3   4   2       73.36       62.51      4.46 o 
   4   4   2       10.36       10.41      4.27 o 
   5   4   2       19.79       19.63      4.84 o 
   6   4   2      123.26      130.60      6.63 o 
   7   4   2       45.04       54.42      5.40 o 
   8   4   2       19.47       17.85      5.53 o 
   9   4   2     1013.04      983.26     14.15 o 
  10   4   2        3.68       12.71      6.78 o 
  11   4   2      386.82      405.53     11.33 o 
  12   4   2       15.36        4.20     10.92 o 
  13   4   2        0.65      -12.29      8.42 o 
  14   4   2        7.80       10.12     12.71 o 
 -13   5   2        2.05       -9.60      9.92 o 
 -12   5   2        2.46        7.40     12.75 o 
 -11   5   2       20.93       28.94      9.55 o 
 -10   5   2        9.34       -1.11      8.53 o 
  -9   5   2        3.92       14.05      7.74 o 
  -8   5   2       17.82       15.69      7.44 o 
  -7   5   2      269.16      270.75     10.16 o 
  -6   5   2     2166.06     2051.58     25.31 o 
  -5   5   2      822.52      816.32     14.23 o 
  -4   5   2       73.69       76.33      6.51 o 
  -3   5   2       69.61       86.09     10.04 o 
  -2   5   2      311.06      313.75      7.64 o 
  -1   5   2        4.95        0.94      5.28 o 
   0   5   2       56.42       57.30      4.73 o 
   1   5   2       92.78       70.55      9.34 o 
   2   5   2      128.92      157.59      8.42 o 
   3   5   2       85.35       72.67      5.89 o 
   4   5   2        9.41        0.42      5.20 o 
   5   5   2       37.72       41.35      5.89 o 
   6   5   2       28.23       29.21      6.20 o 
   7   5   2      128.63      128.93      8.25 o 
   8   5   2      576.47      563.01     12.92 o 
   9   5   2       37.23       50.01      8.39 o 
  10   5   2       31.69       31.39      8.19 o 
  11   5   2        0.14      -11.56      8.83 o 
  12   5   2        2.20       -2.60      8.32 o 
  13   5   2        3.63       -5.64      9.65 o 
 -12   6   2        8.92       19.25     21.21 o 
 -11   6   2        6.39       -6.29     17.02 o 
 -10   6   2        3.98      -18.54     12.36 o 
  -9   6   2       69.06       71.37     16.44 o 
  -8   6   2       72.42       67.37     12.36 o 
  -7   6   2      337.55      348.33     15.36 o 
  -6   6   2        5.37        3.18     21.21 o 
  -5   6   2      186.48      188.11     14.32 o 
  -4   6   2       97.16       99.71     10.86 o 
  -3   6   2      326.83      340.82     13.86 o 
  -2   6   2      586.27      565.38     16.26 o 
  -1   6   2       38.34       47.43      6.08 o 
   0   6   2       15.08       10.97      6.68 o 
   1   6   2       98.10      107.25      8.06 o 
   2   6   2      294.24      291.38     14.93 o 
   3   6   2       41.67       30.86      8.15 o 
   4   6   2      186.91      152.64      9.56 o 
   5   6   2        4.58        0.31     12.68 o 
   6   6   2        6.04       -2.43      8.53 o 
   7   6   2      128.89      149.92     11.07 o 
   8   6   2        7.45        8.06      9.99 o 
   9   6   2      107.34      136.28     18.87 o 
  10   6   2       51.37       32.88     11.42 o 
  11   6   2        4.95       16.95     12.38 o 
  -9   7   2       39.64       38.60     11.97 o 
  -8   7   2       24.64        5.82     10.56 o 
  -7   7   2       18.91       25.16     10.81 o 
  -6   7   2       39.21       29.57     12.36 o 
  -5   7   2        5.85       13.79     11.25 o 
  -4   7   2        0.85       -0.44     10.70 o 
  -3   7   2       39.88       45.37      9.55 o 
  -2   7   2       18.54       27.00      9.33 o 
  -1   7   2        8.77       11.95      8.88 o 
   0   7   2       16.23       19.83      8.53 o 
   1   7   2      660.59      580.05     25.46 o 
   2   7   2        1.24       13.42     10.70 o 
   3   7   2        4.78       -1.02     10.42 o 
   4   7   2       42.25       51.68     12.49 o 
   5   7   2      130.79      148.57     27.05 o 
   6   7   2       34.49       41.61     18.94 o 
   7   7   2        1.75        5.52     16.20 o 
   8   7   2       13.72        5.64     10.40 o 
   9   7   2        2.42        5.40     12.22 o 
  -6   8   2        7.60       19.82     19.09 o 
  -5   8   2        0.09        8.01     14.94 o 
  -4   8   2        2.53        4.24     14.25 o 
  -3   8   2        1.44       -2.92     13.86 o 
  -2   8   2       31.99       43.49     20.15 o 
  -1   8   2        0.33      -23.87     15.91 o 
   0   8   2        7.82        2.12     18.03 o 
   1   8   2        1.18        0.00     18.03 o 
   2   8   2        0.01       13.79     21.21 o 
   3   8   2        0.47        8.49     20.15 o 
   4   8   2        0.81       -4.24     21.21 o 
   5   8   2        0.32       28.64     23.34 o 
 -17   1   3        0.08      -28.64     19.09 o 
 -16   1   3        3.57        1.15     13.74 o 
 -15   1   3       21.74       19.52     15.91 o 
 -14   1   3      684.92      730.83     32.88 o 
 -13   1   3       67.80       58.81     11.61 o 
 -12   1   3      519.51      494.47     38.19 o 
 -11   1   3      682.66      776.74     17.32 o 
 -10   1   3      506.82      527.98     12.58 o 
  -9   1   3      539.54      570.81     11.60 o 
  -8   1   3     1131.41     1100.61     28.64 o 
  -7   1   3     2244.18     2288.03     24.70 o 
  -6   1   3     1966.34     2082.95     22.43 o 
  -5   1   3       61.28       71.57      2.78 o 
  -4   1   3      542.19      456.28      5.92 o 
  -3   1   3     8227.01     8630.76    133.50 o 
  -2   1   3    13733.80    13467.27    340.19 o 
  -1   1   3     1331.23     1369.97     14.09 o 
   0   1   3     2075.47     2094.57     35.58 o 
   1   1   3    14985.64    15013.48    169.70 o 
   2   1   3    51685.92    46362.13    943.09 o 
   3   1   3       56.76       58.11      2.76 o 
   4   1   3     5399.48     5583.00     44.52 o 
   5   1   3     1497.96     1462.97     14.52 o 
   6   1   3       67.09       70.05      3.88 o 
   7   1   3       44.37       42.29      4.75 o 
   8   1   3       45.76       35.31      6.06 o 
   9   1   3       12.01        0.79      6.06 o 
  10   1   3       10.29        6.64      6.92 o 
  11   1   3       17.54       24.25      7.91 o 
  12   1   3       15.50       34.90     17.50 o 
  13   1   3       34.55       28.41     12.36 o 
  14   1   3        8.77       31.36     13.86 o 
  15   1   3        9.37       -4.73     19.09 o 
 -16   2   3        0.32        1.92     13.44 o 
 -15   2   3       45.71       60.39     14.25 o 
 -14   2   3        9.27       -2.43     11.61 o 
 -13   2   3        3.14       15.25     11.34 o 
 -12   2   3        7.92       -6.59      8.45 o 
 -11   2   3       53.27       33.53      7.13 o 
 -10   2   3      198.65      183.36      8.97 o 
  -9   2   3      821.69      821.31     14.46 o 
  -8   2   3     1100.71     1011.67     13.10 o 
  -7   2   3     2325.11     2141.82     20.79 o 
  -6   2   3    15035.61    15797.45    120.06 o 
  -5   2   3     2798.41     2791.55     35.56 o 
  -4   2   3     9249.85     9269.69     71.02 o 
  -3   2   3     7512.94     7371.31     56.87 o 
  -2   2   3     1245.03     1136.68     10.96 o 
  -1   2   3     1217.85     1216.78     17.72 o 
   0   2   3      884.93      934.95     10.62 o 
   1   2   3      138.89      126.92      2.79 o 
   2   2   3     1308.53     1278.35     13.25 o 
   3   2   3       19.38       30.48      2.57 o 
   4   2   3      791.56      762.20      9.44 o 
   5   2   3     1490.73     1523.19     15.73 o 
   6   2   3      551.47      547.03      8.97 o 
   7   2   3      392.55      387.40     14.31 o 
   8   2   3      383.39      387.58      9.37 o 
   9   2   3      602.20      611.32     13.44 o 
  10   2   3      429.39      429.59     13.00 o 
  11   2   3       58.48       43.04      8.57 o 
  12   2   3      109.63       85.34     10.64 o 
  13   2   3        0.84       -3.81     11.93 o 
  14   2   3        4.23       -0.55     12.36 o 
  15   2   3        3.42      -19.58     13.74 o 
 -16   3   3        1.93      -12.12     12.60 o 
 -15   3   3        1.06       14.10     10.13 o 
 -14   3   3        1.95       -0.38      9.04 o 
 -13   3   3        0.36      -10.36      8.40 o 
 -12   3   3        2.18       -3.70      7.22 o 
 -11   3   3        9.73       -1.99      6.75 o 
 -10   3   3      134.76      145.00      7.81 o 
  -9   3   3       10.04       11.29      5.35 o 
  -8   3   3        1.84       -1.32      4.84 o 
  -7   3   3       48.00       47.29      5.02 o 
  -6   3   3        3.48        4.10      4.46 o 
  -5   3   3      290.56      298.78      6.34 o 
  -4   3   3      729.61      719.65      9.22 o 
  -3   3   3      108.67      116.35      4.44 o 
  -2   3   3       96.69      107.84      3.83 o 
  -1   3   3     2377.23     2435.58     24.63 o 
   0   3   3      145.43      164.57      4.14 o 
   1   3   3      662.28      676.56      8.27 o 
   2   3   3     1471.70     1645.46     22.29 o 
   3   3   3        8.49        7.33      3.18 o 
   4   3   3      341.61      362.10      6.38 o 
   5   3   3        8.13       16.67      3.55 o 
   6   3   3        0.55        5.89      4.30 o 
   7   3   3       35.06       29.01      5.26 o 
   8   3   3      178.28      173.96      9.95 o 
   9   3   3       79.60       79.97      7.12 o 
  10   3   3       17.72       12.12      6.68 o 
  11   3   3       60.89       66.17      9.99 o 
  12   3   3        6.17        1.67     10.14 o 
  13   3   3        3.16       -7.90     10.31 o 
  14   3   3        7.62       17.25     11.30 o 
  15   3   3        3.22      -10.05     20.68 o 
 -15   4   3        5.95       18.72     11.60 o 
 -14   4   3        4.39        7.36      9.63 o 
 -13   4   3       31.21       29.78      9.52 o 
 -12   4   3        0.06       13.39      8.69 o 
 -11   4   3       12.12       24.21      7.52 o 
 -10   4   3        1.85        4.21      7.30 o 
  -9   4   3       12.86       16.25      7.13 o 
  -8   4   3      198.19      203.31      8.76 o 
  -7   4   3        3.96       22.16      5.90 o 
  -6   4   3     2297.25     2304.65     26.11 o 
  -5   4   3      504.09      550.68     32.54 o 
  -4   4   3     1589.21     1533.68     16.12 o 
  -3   4   3      198.17      184.75      7.56 o 
  -2   4   3      422.47      418.56      7.62 o 
  -1   4   3     1225.14     1198.02     15.23 o 
   0   4   3      487.54      551.61      8.42 o 
   1   4   3      595.95      553.15      8.36 o 
   2   4   3      615.21      697.21      9.81 o 
   3   4   3       24.29       27.21      4.18 o 
   4   4   3      156.39      138.91      8.89 o 
   5   4   3      397.96      407.88      8.87 o 
   6   4   3       95.37       97.42      5.47 o 
   7   4   3      196.69      182.87      6.82 o 
   8   4   3      113.52      116.86      6.70 o 
   9   4   3      235.84      229.11      8.21 o 
  10   4   3      254.95      254.72      9.19 o 
  11   4   3       61.20       64.10      8.03 o 
  12   4   3        8.28       13.62      8.26 o 
  13   4   3        0.51        5.32     10.06 o 
  14   4   3        1.30       12.87     10.59 o 
 -14   5   3        3.89       -7.69     14.94 o 
 -13   5   3       44.40       78.61     19.62 o 
 -12   5   3       15.85       19.30     13.44 o 
 -11   5   3       47.89       51.35      9.58 o 
 -10   5   3       26.72       41.41      9.24 o 
  -9   5   3      192.59      196.60     12.84 o 
  -8   5   3       20.98       22.21      7.48 o 
  -7   5   3       57.91       60.40      7.44 o 
  -6   5   3        4.95       12.55      6.39 o 
  -5   5   3      270.42      272.65      9.58 o 
  -4   5   3      220.06      216.98      8.53 o 
  -3   5   3      399.96      389.80      8.69 o 
  -2   5   3      180.11      201.13      9.49 o 
  -1   5   3      670.80      599.67     11.91 o 
   0   5   3      818.78      769.48      9.68 o 
   1   5   3      558.66      550.50     11.64 o 
   2   5   3      541.16      537.04      9.78 o 
   3   5   3      658.94      700.00     11.39 o 
   4   5   3      282.98      273.20      7.96 o 
   5   5   3       50.60       72.63      6.42 o 
   6   5   3      108.89      124.66      7.43 o 
   7   5   3       84.32       90.62      7.65 o 
   8   5   3       20.84       14.67      7.27 o 
   9   5   3      241.36      240.10     10.51 o 
  10   5   3       16.49       28.09     12.40 o 
  11   5   3        1.76        3.14      8.18 o 
  12   5   3       15.76       22.13     10.20 o 
 -12   6   3        0.09        7.70     14.61 o 
 -11   6   3       16.96       10.61     13.86 o 
 -10   6   3        9.75       16.10     14.85 o 
  -9   6   3      119.27      117.54     27.05 o 
  -8   6   3        3.90        0.29     10.70 o 
  -7   6   3        7.89        7.07     12.73 o 
  -6   6   3        5.13       23.87     10.42 o 
  -5   6   3       10.38       -1.06      9.00 o 
  -4   6   3       21.23       20.62      9.17 o 
  -3   6   3        6.93        0.00      8.60 o 
  -2   6   3      243.91      275.79     12.75 o 
  -1   6   3        3.86        3.21      5.89 o 
   0   6   3        1.13       -9.46      6.31 o 
   1   6   3      102.99       96.13      8.91 o 
   2   6   3        0.14       -3.05      6.68 o 
   3   6   3        0.64       -4.16      7.21 o 
   4   6   3        1.56        4.70      8.06 o 
   5   6   3       34.59       33.96      9.07 o 
   6   6   3        0.34       -5.30      8.57 o 
   7   6   3      101.38       98.36     11.02 o 
   8   6   3       53.96       67.85     10.99 o 
   9   6   3       31.08       25.32     10.31 o 
  10   6   3       24.32       18.77     11.43 o 
  11   6   3        0.56       14.02     12.38 o 
 -10   7   3        0.20        0.94     17.47 o 
  -9   7   3        5.23       -3.52     13.11 o 
  -8   7   3       76.71       79.46     14.61 o 
  -7   7   3       57.70       84.01     13.50 o 
  -6   7   3       14.20        2.57     11.46 o 
  -5   7   3        2.19       -4.10     10.70 o 
  -4   7   3        2.23      -12.80     11.67 o 
  -3   7   3        0.80      -11.53     11.18 o 
  -2   7   3       20.64       10.50     12.20 o 
  -1   7   3       21.02       20.74     10.70 o 
   0   7   3       74.29       65.28     11.18 o 
   1   7   3       61.45       60.21     11.61 o 
   2   7   3        5.45        4.68     10.70 o 
   3   7   3      137.05      109.25     12.75 o 
   4   7   3       57.40       65.19     15.91 o 
   5   7   3        8.27       25.70     12.98 o 
   6   7   3       27.02        6.27     12.22 o 
   7   7   3        0.57       19.33     14.85 o 
   8   7   3        9.55       -2.79     13.73 o 
  -6   8   3        8.60      -22.42     14.94 o 
  -5   8   3        5.76       -0.85     16.97 o 
  -4   8   3        3.28       -3.24     14.19 o 
  -3   8   3       15.40        0.26     13.86 o 
  -2   8   3        5.54       18.03     20.15 o 
  -1   8   3       22.37       28.64     20.15 o 
   0   8   3       20.27       19.09     19.09 o 
   1   8   3        5.05        8.49     19.09 o 
   2   8   3       10.32       14.85     20.15 o 
   3   8   3        4.37       23.34     21.21 o 
   4   8   3        6.67      -10.61     22.27 o 
   5   8   3        3.14       -7.42     23.34 o 
 -17   0   4        0.06       19.09     21.21 o 
 -16   0   4        6.48      -21.21     19.09 o 
 -15   0   4        4.29       36.06     20.15 o 
 -14   0   4      313.66      272.60     21.21 o 
 -13   0   4      824.92      712.79     28.64 o 
 -12   0   4        6.85        5.30     11.67 o 
 -11   0   4       23.51       15.91     12.73 o 
 -10   0   4     1826.81     1813.81     40.31 o 
  -9   0   4     4409.75     4302.22     75.31 o 
  -8   0   4      496.91      431.29     12.00 o 
  -7   0   4     5153.43     5337.35     75.84 o 
  -6   0   4     8227.04     8001.56     71.63 o 
  -5   0   4     5813.10     5545.71     50.41 o 
  -4   0   4      602.83      539.97      7.35 o 
  -3   0   4     6458.54     6582.48     50.24 o 
  -2   0   4     3843.69     3745.62     41.62 o 
  -1   0   4      612.99      627.94     11.67 o 
   0   0   4     2400.49     2353.00     27.31 o 
   1   0   4     1358.36     1342.82     17.20 o 
   2   0   4   126465.77   105866.02   1119.30 o 
   3   0   4     1561.57     1572.69     21.00 o 
   4   0   4     1972.20     2049.03     26.25 o 
   5   0   4     4353.61     4509.51     52.87 o 
   6   0   4     2916.58     2995.36     39.25 o 
   7   0   4      576.15      580.64     24.40 o 
   8   0   4      494.08      482.87     13.44 o 
   9   0   4      445.71      423.91     13.74 o 
  10   0   4      783.31      666.12     27.58 o 
  11   0   4       85.85      105.01     15.91 o 
  12   0   4       31.95       19.09     15.91 o 
  13   0   4       24.57       30.76     16.97 o 
  14   0   4       12.43       28.64     18.03 o 
  15   0   4        0.02        0.00     21.21 o 
 -17   1   4       10.55        4.53     15.25 o 
 -16   1   4       43.99       45.05     15.70 o 
 -15   1   4       16.26       19.09     12.75 o 
 -14   1   4        1.35        8.21     11.61 o 
 -13   1   4       48.80       47.64     11.18 o 
 -12   1   4        1.36       -0.01      7.91 o 
 -11   1   4       82.07      100.89      8.10 o 
 -10   1   4       90.81      104.23      7.54 o 
  -9   1   4        3.46       -5.01      4.82 o 
  -8   1   4       19.63       22.19      4.90 o 
  -7   1   4       60.43       60.75      5.82 o 
  -6   1   4     6567.60     7261.23     71.14 o 
  -5   1   4     2745.82     2765.27     23.33 o 
  -4   1   4      741.52      766.01      7.33 o 
  -3   1   4      175.98      211.03     10.17 o 
  -2   1   4     9287.20     9301.18    152.76 o 
  -1   1   4    11039.62    11115.96    116.20 o 
   0   1   4     2986.50     2979.14     30.16 o 
   1   1   4     3977.05     4040.94     62.62 o 
   2   1   4    10060.15    10412.77    267.31 o 
   3   1   4       24.09       29.80      2.65 o 
   4   1   4     1115.71     1113.65     12.02 o 
   5   1   4      654.37      670.92      9.24 o 
   6   1   4       70.59       66.22      4.19 o 
   7   1   4        1.42        2.02      3.95 o 
   8   1   4        1.88        8.06      5.28 o 
   9   1   4      179.86      206.68      9.96 o 
  10   1   4      374.85      400.16     13.69 o 
  11   1   4       18.60       14.18      7.54 o 
  12   1   4        0.24        2.67     10.86 o 
  13   1   4       47.55       57.97     12.68 o 
  14   1   4        0.18       -5.18     13.11 o 
  15   1   4        0.04       18.24     14.94 o 
 -16   2   4       13.29       -0.73     16.44 o 
 -15   2   4       61.87       58.99     14.25 o 
 -14   2   4      176.11      150.95     12.00 o 
 -13   2   4        3.09       10.46      8.97 o 
 -12   2   4       43.31       40.72      8.65 o 
 -11   2   4       49.94       53.94      7.91 o 
 -10   2   4      205.10      189.41      7.98 o 
  -9   2   4       13.63       17.50      5.12 o 
  -8   2   4       35.92       42.00      4.93 o 
  -7   2   4      591.40      564.53      7.42 o 
  -6   2   4     3065.11     3187.52     24.50 o 
  -5   2   4      116.68      149.12      4.36 o 
  -4   2   4      560.49      620.98      7.68 o 
  -3   2   4     1939.60     1992.97     17.46 o 
  -2   2   4     2405.82     2447.54     23.83 o 
  -1   2   4     1288.35     1303.67     12.08 o 
   0   2   4      554.41      540.60      6.94 o 
   1   2   4      619.77      671.47      5.90 o 
   2   2   4     1216.54     1239.50     10.61 o 
   3   2   4       29.72       34.02      2.51 o 
   4   2   4      187.97      186.34      5.80 o 
   5   2   4       25.99       44.13      4.09 o 
   6   2   4      120.18      128.78      6.31 o 
   7   2   4       21.41       15.46      5.36 o 
   8   2   4        0.84        1.70      5.90 o 
   9   2   4      115.85      107.29      7.91 o 
  10   2   4        4.35        9.55     10.00 o 
  11   2   4       80.01       76.38      9.15 o 
  12   2   4       23.42        9.45      8.97 o 
  13   2   4        2.73       -9.02     22.81 o 
  14   2   4        1.64      -18.00     13.11 o 
  15   2   4        7.76       23.34     14.25 o 
 -16   3   4        4.31       10.73     12.64 o 
 -15   3   4       89.12      102.82     18.20 o 
 -14   3   4       21.37        6.65      8.90 o 
 -13   3   4      281.22      303.42     11.51 o 
 -12   3   4      107.26      113.74      8.74 o 
 -11   3   4      117.42      138.58      8.57 o 
 -10   3   4      395.00      413.50     10.55 o 
  -9   3   4      196.67      204.04      9.34 o 
  -8   3   4      222.39      238.44      7.52 o 
  -7   3   4      476.99      471.74     15.32 o 
  -6   3   4      937.12     1041.34     16.69 o 
  -5   3   4      944.68      943.99     22.05 o 
  -4   3   4     1804.30     1824.25     17.33 o 
  -3   3   4     3232.62     3112.84     48.53 o 
  -2   3   4     2268.92     2215.15     22.61 o 
  -1   3   4     3168.51     3107.86     47.00 o 
   0   3   4     3727.92     3796.59     30.90 o 
   1   3   4     1842.31     1829.88     16.98 o 
   2   3   4     1886.31     1837.91     17.35 o 
   3   3   4     1413.76     1480.65     28.88 o 
   4   3   4      388.95      389.87      6.50 o 
   5   3   4      645.12      681.36      9.93 o 
   6   3   4       21.28       23.87      4.66 o 
   7   3   4      132.29      144.70      6.72 o 
   8   3   4       80.19       99.70      7.15 o 
   9   3   4        7.62       12.19      6.28 o 
  10   3   4      538.19      575.45     16.12 o 
  11   3   4      101.93       78.54      9.67 o 
  12   3   4       22.82       24.42      9.99 o 
  13   3   4        8.85        1.18     10.54 o 
  14   3   4        0.28        1.25     14.61 o 
 -15   4   4        1.12       -2.01     12.09 o 
 -14   4   4       15.95        9.82      9.60 o 
 -13   4   4        5.18        6.38      9.38 o 
 -12   4   4       49.48       40.90      9.50 o 
 -11   4   4      250.76      252.72     11.94 o 
 -10   4   4        7.69        6.05      7.91 o 
  -9   4   4      140.64      140.29      8.76 o 
  -8   4   4      468.84      424.76     15.11 o 
  -7   4   4       91.63       86.85      6.86 o 
  -6   4   4      967.03      915.85     14.43 o 
  -5   4   4     1344.79     1322.45     19.69 o 
  -4   4   4      781.71      736.08     10.25 o 
  -3   4   4     1191.95     1189.54     13.43 o 
  -2   4   4      112.87      127.44      5.28 o 
  -1   4   4        0.45        1.19      3.73 o 
   0   4   4       22.40       28.06      3.76 o 
   1   4   4        5.94        1.14      4.90 o 
   2   4   4      173.01      220.81      6.20 o 
   3   4   4      183.81      148.13      5.47 o 
   4   4   4      274.41      269.65      7.28 o 
   5   4   4      465.05      481.35      9.72 o 
   6   4   4      102.40      108.84      5.68 o 
   7   4   4      196.83      198.98      7.22 o 
   8   4   4       76.80       68.06      6.50 o 
   9   4   4       17.13       18.84      6.62 o 
  10   4   4        0.66       -1.69      6.90 o 
  11   4   4       21.30       23.04      7.66 o 
  12   4   4       23.30       22.07      9.17 o 
  13   4   4        0.55       -6.03      9.47 o 
 -14   5   4       17.22        5.33     14.61 o 
 -13   5   4        4.79       -1.00     16.44 o 
 -12   5   4        0.61       -0.09     13.11 o 
 -11   5   4        4.47        4.52     11.61 o 
 -10   5   4       25.91       57.05     11.61 o 
  -9   5   4        0.47       15.49     10.42 o 
  -8   5   4       22.78       10.31      9.35 o 
  -7   5   4      137.38      142.62     19.09 o 
  -6   5   4      702.40      659.84     17.25 o 
  -5   5   4       95.64       99.95      9.66 o 
  -4   5   4      121.63      120.49     10.10 o 
  -3   5   4      783.22      813.28     12.18 o 
  -2   5   4        6.25        5.58      5.84 o 
  -1   5   4      114.50      144.75     15.89 o 
   0   5   4       39.01       35.42      5.90 o 
   1   5   4        8.45       14.71      5.97 o 
   2   5   4       41.41       34.98      9.75 o 
   3   5   4       19.48       20.03      6.46 o 
   4   5   4       37.57       32.90      7.08 o 
   5   5   4      162.12      148.22     12.68 o 
   6   5   4        3.07        1.11      9.26 o 
   7   5   4       25.10       20.94      8.40 o 
   8   5   4        8.23        5.30      9.30 o 
   9   5   4       58.17       60.47     10.06 o 
  10   5   4      113.13      145.16     15.71 o 
  11   5   4       17.20       20.30     13.79 o 
  12   5   4        0.91        1.72     12.03 o 
 -12   6   4        1.41       10.81     15.36 o 
 -11   6   4        1.90       11.79     32.35 o 
 -10   6   4       24.16       27.05     21.74 o 
  -9   6   4      150.13      181.82     14.25 o 
  -8   6   4      219.10      252.28     17.50 o 
  -7   6   4       29.49       42.43     11.25 o 
  -6   6   4       74.95       74.48     19.62 o 
  -5   6   4      883.31      867.57     51.97 o 
  -4   6   4        1.87        8.93     14.32 o 
  -3   6   4       34.21       16.89      9.66 o 
  -2   6   4       13.33        4.33      7.77 o 
  -1   6   4       31.89       39.65      9.00 o 
   0   6   4        2.53        2.58     10.61 o 
   1   6   4       43.49       22.27      9.00 o 
   2   6   4      386.82      352.50     15.36 o 
   3   6   4       68.08       64.79     10.70 o 
   4   6   4       17.39       -3.22     10.10 o 
   5   6   4        7.90       12.18     10.86 o 
   6   6   4       36.30       29.17     11.72 o 
   7   6   4       76.83       84.20     19.09 o 
   8   6   4       25.92       30.64     10.16 o 
   9   6   4        6.27        8.08     10.37 o 
  10   6   4      161.28      153.57     13.98 o 
 -10   7   4       34.00       20.27     13.11 o 
  -9   7   4        0.59        6.01     13.25 o 
  -8   7   4        2.43        8.36     15.91 o 
  -7   7   4       26.61       37.77     13.44 o 
  -6   7   4       48.19       58.60     12.49 o 
  -5   7   4        3.27       17.07     11.93 o 
  -4   7   4        3.69        8.18     11.46 o 
  -3   7   4      109.42      117.95     13.44 o 
  -2   7   4       11.15       18.86      8.93 o 
  -1   7   4      190.90      173.23     12.75 o 
   0   7   4       66.69       72.05     11.61 o 
   1   7   4        3.32       -8.30     10.42 o 
   2   7   4       58.13       89.48     35.53 o 
   3   7   4      129.48      160.17     13.86 o 
   4   7   4        2.74        5.55     12.68 o 
   5   7   4       15.10        6.89     12.49 o 
   6   7   4        8.97       -4.10     13.74 o 
   7   7   4       18.50       16.65     14.78 o 
   8   7   4        0.99       -2.50     14.61 o 
  -6   8   4        0.09      -28.64     19.09 o 
  -5   8   4       36.83       32.51     14.94 o 
  -4   8   4       11.59        4.24     13.25 o 
  -3   8   4       63.02       65.09     14.25 o 
  -2   8   4        6.95        2.95     35.53 o 
  -1   8   4       37.75       34.06     13.74 o 
   0   8   4        0.12       14.27     15.91 o 
   1   8   4        1.83       -5.30     16.97 o 
   2   8   4        5.30       -0.90     30.23 o 
   3   8   4        7.63       22.16     14.02 o 
   4   8   4        3.35        2.12     22.27 o 
 -17   1   5        3.61       -4.13     14.61 o 
 -16   1   5       36.39       24.09     14.02 o 
 -15   1   5        9.65       25.46     20.15 o 
 -14   1   5        4.91       15.04     12.36 o 
 -13   1   5        8.72       10.84     10.10 o 
 -12   1   5      298.83      347.08     16.95 o 
 -11   1   5       80.13       90.33      7.91 o 
 -10   1   5        0.91        6.79      7.10 o 
  -9   1   5       77.05       82.88      6.74 o 
  -8   1   5      451.56      496.85     10.23 o 
  -7   1   5      632.82      650.12      9.06 o 
  -6   1   5      590.28      548.21      6.97 o 
  -5   1   5     1978.10     1981.45     14.86 o 
  -4   1   5     2797.23     2645.23     19.91 o 
  -3   1   5     5916.71     6056.35     42.20 o 
  -2   1   5     7158.16     7015.85     54.20 o 
  -1   1   5     1352.20     1364.40     14.70 o 
   0   1   5     4599.17     4700.33     41.64 o 
   1   1   5     3304.85     3346.45     27.41 o 
   2   1   5       52.61       72.30      3.52 o 
   3   1   5      882.46      916.40     22.96 o 
   4   1   5      928.41      974.69     11.24 o 
   5   1   5      860.25      868.09     10.96 o 
   6   1   5       41.65       60.10      4.62 o 
   7   1   5      102.75      131.53      5.80 o 
   8   1   5      282.60      328.72     10.16 o 
   9   1   5       35.43       38.66      7.64 o 
  10   1   5      251.87      286.86     11.22 o 
  11   1   5       14.30       34.47     10.50 o 
  12   1   5        2.34      -11.14     14.32 o 
  13   1   5        2.71       -4.93     12.68 o 
  14   1   5        5.38        7.14     13.86 o 
  15   1   5        0.24      -12.20     22.81 o 
 -16   2   5       11.69      -10.91     11.60 o 
 -15   2   5       43.48       18.03     12.25 o 
 -14   2   5        8.03       -0.95      8.82 o 
 -13   2   5      383.38      378.53     12.04 o 
 -12   2   5      220.16      204.52     10.35 o 
 -11   2   5      522.67      512.80     11.51 o 
 -10   2   5      708.35      694.46     13.69 o 
  -9   2   5     1017.24      953.01     13.75 o 
  -8   2   5     1417.71     1305.39     15.37 o 
  -7   2   5      543.35      470.09      7.21 o 
  -6   2   5      307.91      263.72      6.68 o 
  -5   2   5      625.88      532.99      7.68 o 
  -4   2   5     1790.69     1792.72     19.29 o 
  -3   2   5      704.25      736.73      8.52 o 
  -2   2   5        3.79        8.67      1.99 o 
  -1   2   5      122.19      158.68      5.28 o 
   0   2   5     2418.73     2406.22     21.58 o 
   1   2   5      943.96      928.65      7.58 o 
   2   2   5     1662.11     1629.78     13.46 o 
   3   2   5     5666.16     5742.65     42.43 o 
   4   2   5      622.82      606.60      7.42 o 
   5   2   5     2475.99     2493.39     20.37 o 
   6   2   5      772.05      760.96     16.15 o 
   7   2   5      393.35      380.41     10.45 o 
   8   2   5      211.77      201.79     11.56 o 
   9   2   5       54.95       34.72      7.74 o 
  10   2   5       53.09       61.14      8.35 o 
  11   2   5       50.14       41.23      9.47 o 
  12   2   5        0.31       -1.46      9.15 o 
  13   2   5        3.15       10.08     23.87 o 
  14   2   5       11.03        3.70     14.61 o 
  15   2   5        2.34       -4.24     20.15 o 
 -16   3   5       10.46       -4.59     11.04 o 
 -15   3   5        1.25       -2.71     10.42 o 
 -14   3   5       63.38       80.02     10.24 o 
 -13   3   5       25.27       12.21      7.87 o 
 -12   3   5      117.79      109.16      8.65 o 
 -11   3   5        9.53       10.17      6.63 o 
 -10   3   5        2.12        8.87      6.13 o 
  -9   3   5      152.36      153.17      8.88 o 
  -8   3   5      302.41      285.58      9.38 o 
  -7   3   5       34.61       38.99      5.28 o 
  -6   3   5       13.60        3.71      3.66 o 
  -5   3   5     1961.60     2029.06     20.95 o 
  -4   3   5      105.30      119.14      4.43 o 
  -3   3   5       42.03       47.06      3.08 o 
  -2   3   5     1186.65     1222.61     14.05 o 
  -1   3   5      402.26      410.47      7.50 o 
   0   3   5       55.49       65.70      3.37 o 
   1   3   5      388.14      431.76      7.06 o 
   2   3   5     2695.76     2947.88     25.57 o 
   3   3   5      131.94      149.10      4.33 o 
   4   3   5      114.56      125.32      5.10 o 
   5   3   5       76.47       74.93      5.12 o 
   6   3   5       36.52       42.32      5.20 o 
   7   3   5        3.58        8.39      6.15 o 
   8   3   5       10.99       12.87      6.08 o 
   9   3   5       29.85       38.06      9.72 o 
  10   3   5       10.04       14.15      8.76 o 
  11   3   5       60.17       90.89     14.42 o 
  12   3   5        4.73      -15.24     10.16 o 
  13   3   5       36.67       37.82     11.60 o 
  14   3   5        7.26       19.54     14.94 o 
 -15   4   5        0.36        3.21     13.86 o 
 -14   4   5        1.45       -1.42     13.11 o 
 -13   4   5        1.21       -6.32      9.58 o 
 -12   4   5       69.45       78.68      9.99 o 
 -11   4   5      110.59      140.28      9.80 o 
 -10   4   5       36.57       44.65      8.31 o 
  -9   4   5       74.77       71.00      7.91 o 
  -8   4   5     1436.78     1306.92     20.53 o 
  -7   4   5       46.06       52.91      7.28 o 
  -6   4   5      120.85      126.15      7.02 o 
  -5   4   5      403.40      389.63     11.83 o 
  -4   4   5     1199.36     1193.49     13.79 o 
  -3   4   5       21.18       20.44      4.20 o 
  -2   4   5       31.50       29.89      3.97 o 
  -1   4   5      239.76      261.39      6.43 o 
   0   4   5      632.47      569.36      8.17 o 
   1   4   5      765.84      716.84      9.62 o 
   2   4   5       24.57       30.79      6.12 o 
   3   4   5      593.84      619.94      9.96 o 
   4   4   5      411.01      420.33      8.62 o 
   5   4   5       11.16       13.01      5.06 o 
   6   4   5       19.45       24.31      5.12 o 
   7   4   5       65.68       65.65      6.11 o 
   8   4   5       20.42       20.91      6.01 o 
   9   4   5       34.24       36.35      6.99 o 
  10   4   5       40.08       52.06      7.54 o 
  11   4   5      102.88       87.75      9.87 o 
  12   4   5        9.45       13.43      9.38 o 
  13   4   5        9.66       -8.38     12.25 o 
 -14   5   5       28.25       19.29     15.70 o 
 -13   5   5        2.29       -9.29     13.86 o 
 -12   5   5       48.48       47.02     13.86 o 
 -11   5   5        1.71        6.88     12.36 o 
 -10   5   5        0.92        5.30     11.61 o 
  -9   5   5       10.61        1.59     10.50 o 
  -8   5   5       64.14       60.44     10.86 o 
  -7   5   5      189.78      159.44     21.74 o 
  -6   5   5       13.33        4.37     10.08 o 
  -5   5   5     3806.54     3691.68     49.12 o 
  -4   5   5      188.50      188.61     11.25 o 
  -3   5   5      906.34      847.15     15.10 o 
  -2   5   5      175.85      194.21      8.76 o 
  -1   5   5     1519.55     1491.49     48.79 o 
   0   5   5      644.12      622.30     16.11 o 
   1   5   5      109.51      139.82      9.75 o 
   2   5   5       16.17       18.09      7.99 o 
   3   5   5      401.22      404.40     11.22 o 
   4   5   5        0.58        8.58      7.02 o 
   5   5   5        4.08        1.53      7.30 o 
   6   5   5       41.30       47.34      8.70 o 
   7   5   5        0.64       -4.76      8.45 o 
   8   5   5       70.94       84.13     10.12 o 
   9   5   5       12.89        3.62      9.65 o 
  10   5   5       21.00       24.50     11.15 o 
  11   5   5       55.79       67.24     12.62 o 
  12   5   5        2.07       -1.64     22.81 o 
 -12   6   5        8.87       -2.12     14.25 o 
 -11   6   5        1.28        4.36     13.25 o 
 -10   6   5       20.16       19.21     16.97 o 
  -9   6   5       16.13       27.33     12.68 o 
  -8   6   5       25.41       16.94     12.36 o 
  -7   6   5       50.55       42.14     12.36 o 
  -6   6   5      256.17      257.82     18.03 o 
  -5   6   5       30.68       39.25     10.50 o 
  -4   6   5        0.65       -7.31     18.03 o 
  -3   6   5        9.57       13.16      7.35 o 
  -2   6   5       82.10       68.65      8.15 o 
  -1   6   5      142.55      129.49     14.32 o 
   0   6   5        0.38        7.42      9.55 o 
   1   6   5       27.25       41.73      9.66 o 
   2   6   5       87.91      105.62     11.46 o 
   3   6   5      308.27      279.55     15.38 o 
   4   6   5        2.44        4.88     11.18 o 
   5   6   5       78.26      102.16     15.38 o 
   6   6   5       15.55       32.67     12.98 o 
   7   6   5       27.15       54.42     13.25 o 
   8   6   5       11.42       13.79     13.50 o 
   9   6   5       10.23        3.38     13.86 o 
  10   6   5       25.96       11.45     14.61 o 
  -9   7   5       17.88       11.56     14.94 o 
  -8   7   5        0.64        1.97     23.34 o 
  -7   7   5        3.18        9.88     13.11 o 
  -6   7   5       41.46       40.65     19.09 o 
  -5   7   5       84.47       81.96     13.86 o 
  -4   7   5       31.43       48.34     12.98 o 
  -3   7   5        0.72        8.58     20.68 o 
  -2   7   5       18.26       22.27     11.25 o 
  -1   7   5       21.20       29.88     10.70 o 
   0   7   5        2.65       13.03     10.18 o 
   1   7   5       93.38       74.63     12.68 o 
   2   7   5        0.41       18.93     11.93 o 
   3   7   5        2.44       -0.03     11.46 o 
   4   7   5       10.56       26.65     14.85 o 
   5   7   5        0.38        2.09     13.11 o 
   6   7   5       25.12       26.41     14.78 o 
   7   7   5        0.95        5.19     14.19 o 
   8   7   5        0.23       -9.39     15.04 o 
  -5   8   5       10.16        1.40     14.19 o 
  -4   8   5        0.36       17.75     13.86 o 
  -3   8   5       14.65       18.14     19.09 o 
  -2   8   5        1.25       -9.19     13.44 o 
  -1   8   5       21.48       37.09     12.98 o 
   0   8   5       22.93       31.31     16.97 o 
   1   8   5        4.48      -11.67     16.97 o 
   2   8   5        0.21       -0.54     13.74 o 
   3   8   5      108.03      116.60     16.45 o 
 -17   0   6        0.10        8.49     20.15 o 
 -16   0   6        1.35      -14.85     20.15 o 
 -15   0   6       71.23       72.13     20.15 o 
 -14   0   6       39.62       51.97     15.91 o 
 -13   0   6      123.79      125.16     16.97 o 
 -12   0   6     3175.32     3191.66     64.70 o 
 -11   0   6     1422.06     1307.85     33.94 o 
 -10   0   6     3791.12     3770.97    102.89 o 
  -9   0   6     1038.94     1039.34     19.11 o 
  -8   0   6      907.73      885.78     13.26 o 
  -7   0   6     4333.58     4047.09     38.77 o 
  -6   0   6     2646.07     2536.22     25.51 o 
  -5   0   6      567.57      648.63      7.81 o 
  -4   0   6       18.39       33.51      2.34 o 
  -3   0   6      865.51      894.31     10.16 o 
  -2   0   6      989.15     1105.95     14.94 o 
  -1   0   6     9793.12     9860.64    265.71 o 
   0   0   6     4600.76     4568.47     53.57 o 
   1   0   6      162.43      146.31      5.86 o 
   2   0   6       42.99       46.89      4.32 o 
   3   0   6     7727.69     7761.09     86.24 o 
   4   0   6     8262.55     8310.61     92.63 o 
   5   0   6     4990.01     5123.31     60.37 o 
   6   0   6      615.00      571.24     13.86 o 
   7   0   6      752.94      724.37     16.11 o 
   8   0   6      293.78      234.32     11.25 o 
   9   0   6       15.68        4.24     11.67 o 
  10   0   6        6.34       10.61     12.73 o 
  11   0   6       40.37       37.12     14.85 o 
  12   0   6       16.36      -14.85     13.79 o 
  13   0   6       23.16       25.46     18.03 o 
  14   0   6       25.96       24.40     21.21 o 
  15   0   6        1.18       -9.55     22.27 o 
 -17   1   6        3.31       18.32     15.25 o 
 -16   1   6       29.40       34.76     23.87 o 
 -15   1   6       64.55       98.20     14.61 o 
 -14   1   6       55.80       72.66     12.00 o 
 -13   1   6      116.24      129.80     12.91 o 
 -12   1   6      209.92      176.56      9.99 o 
 -11   1   6       23.87       44.65      7.74 o 
 -10   1   6      101.25       86.47      7.13 o 
  -9   1   6      646.92      618.84     10.41 o 
  -8   1   6     1354.42     1368.54     14.13 o 
  -7   1   6      201.07      185.30      4.92 o 
  -6   1   6     1083.50     1066.55      9.58 o 
  -5   1   6      999.64      891.95      8.90 o 
  -4   1   6    11948.47    12746.99     86.59 o 
  -3   1   6     3947.33     4140.68     39.85 o 
  -2   1   6     2778.94     2829.49     26.18 o 
  -1   1   6      572.85      526.98      6.20 o 
   0   1   6     1290.53     1306.83     12.38 o 
   1   1   6      579.64      612.01      7.55 o 
   2   1   6     1549.14     1552.72     26.95 o 
   3   1   6      634.78      676.43     12.09 o 
   4   1   6     1958.89     1949.88     24.80 o 
   5   1   6      659.66      664.14      9.92 o 
   6   1   6      302.84      336.09      7.79 o 
   7   1   6       50.30       57.01      5.26 o 
   8   1   6       79.71       98.62      7.91 o 
   9   1   6       40.60       46.45      7.95 o 
  10   1   6        7.54       -5.07      7.74 o 
  11   1   6       84.62       64.85     18.03 o 
  12   1   6       12.57       19.09     11.25 o 
  13   1   6       12.09        3.45     11.93 o 
  14   1   6        4.74        8.26     13.86 o 
  15   1   6        0.01      -15.91     22.27 o 
 -16   2   6        1.85        2.33     11.15 o 
 -15   2   6       22.48        9.53      9.44 o 
 -14   2   6       50.77       54.11      9.10 o 
 -13   2   6      114.08      112.73      9.38 o 
 -12   2   6       59.62       60.03      8.24 o 
 -11   2   6      114.07      127.84      7.68 o 
 -10   2   6      336.80      317.50      9.39 o 
  -9   2   6      170.10      164.39      6.89 o 
  -8   2   6      265.41      256.57      6.32 o 
  -7   2   6      223.24      195.88      8.37 o 
  -6   2   6        1.85        8.64      3.29 o 
  -5   2   6      344.27      389.41      7.54 o 
  -4   2   6       60.46       63.09      3.17 o 
  -3   2   6        0.94        2.82      2.14 o 
  -2   2   6     1106.97     1134.97     14.09 o 
  -1   2   6      205.74      256.20     15.12 o 
   0   2   6      170.17      162.53      7.94 o 
   1   2   6     1450.61     1480.93     12.68 o 
   2   2   6      685.77      710.47      8.88 o 
   3   2   6      107.33      109.50      5.36 o 
   4   2   6     3672.14     3759.59     78.85 o 
   5   2   6       30.04       35.27      4.04 o 
   6   2   6       64.89       75.32      6.68 o 
   7   2   6       27.43       24.02      6.46 o 
   8   2   6        7.19        9.33      7.13 o 
   9   2   6       18.03       20.05     10.48 o 
  10   2   6        1.08        6.50     10.22 o 
  11   2   6        3.00        0.74      8.93 o 
  12   2   6        1.66       -4.82      9.99 o 
  13   2   6       36.48       40.31     14.25 o 
  14   2   6        0.26       -3.59     15.38 o 
 -16   3   6       17.13       32.48     13.97 o 
 -15   3   6        8.99       12.03     10.10 o 
 -14   3   6       25.52       30.50      8.98 o 
 -13   3   6        0.79       11.88      7.87 o 
 -12   3   6       46.01       45.43      8.16 o 
 -11   3   6        0.26        1.96      6.72 o 
 -10   3   6      242.57      221.38     11.18 o 
  -9   3   6       57.38       54.63      7.08 o 
  -8   3   6      151.01      162.05      9.56 o 
  -7   3   6     1997.94     1977.62     28.12 o 
  -6   3   6     2050.32     1879.65     18.66 o 
  -5   3   6     1486.49     1427.13     15.04 o 
  -4   3   6     3432.83     3523.71     30.15 o 
  -3   3   6     3688.20     3668.69     30.91 o 
  -2   3   6     2697.92     2650.35     26.50 o 
  -1   3   6     1147.94     1149.04     12.40 o 
   0   3   6     1145.98     1200.59     10.76 o 
   1   3   6      322.99      358.26      6.92 o 
   2   3   6        1.27        3.20      3.61 o 
   3   3   6      116.05      119.46      3.81 o 
   4   3   6        1.21       -4.91      3.84 o 
   5   3   6      761.69      764.86     11.32 o 
   6   3   6      162.31      183.11      6.83 o 
   7   3   6        9.75       17.12      5.74 o 
   8   3   6      157.77      177.13      9.58 o 
   9   3   6      166.15      180.85     14.88 o 
  10   3   6       23.78       16.23     11.18 o 
  11   3   6      155.58      151.66     11.60 o 
  12   3   6       65.45       70.07     10.91 o 
  13   3   6       54.66       46.54     11.83 o 
  14   3   6       19.63       13.79     21.21 o 
 -15   4   6       11.64        9.68     14.61 o 
 -14   4   6       30.27       37.04     13.86 o 
 -13   4   6       91.88       60.82     13.11 o 
 -12   4   6       10.65       12.09     11.18 o 
 -11   4   6       27.14       38.06     11.67 o 
 -10   4   6       85.84       91.72     10.86 o 
  -9   4   6      395.88      381.68     17.50 o 
  -8   4   6      225.66      221.64     23.87 o 
  -7   4   6      256.27      254.87     11.61 o 
  -6   4   6      143.67      152.21      9.75 o 
  -5   4   6      506.55      497.95     11.64 o 
  -4   4   6      347.78      329.64     17.56 o 
  -3   4   6      124.84      122.24      8.56 o 
  -2   4   6      831.69      769.59     29.17 o 
  -1   4   6       66.39       58.82      7.10 o 
   0   4   6      114.63      122.93      6.04 o 
   1   4   6     1759.10     1757.51     20.91 o 
   2   4   6      997.48      998.14     14.98 o 
   3   4   6      330.95      335.71      9.50 o 
   4   4   6        3.91        9.04      5.68 o 
   5   4   6      128.27      160.43      8.26 o 
   6   4   6      137.74      131.70     15.71 o 
   7   4   6        0.74       -1.62      7.54 o 
   8   4   6       11.49       24.07      8.93 o 
   9   4   6       48.22       38.92      9.30 o 
  10   4   6       34.05       19.09     13.50 o 
  11   4   6      195.97      199.11     17.61 o 
  12   4   6       13.88       11.34     14.61 o 
  13   4   6       23.96       30.76     15.75 o 
 -14   5   6        2.41        9.25     14.27 o 
 -13   5   6       32.32       41.31     14.19 o 
 -12   5   6       20.47       19.00     13.11 o 
 -11   5   6       11.54       39.97     13.11 o 
 -10   5   6       16.40       26.38     11.18 o 
  -9   5   6       33.50       39.10     11.18 o 
  -8   5   6      101.97       84.77     15.91 o 
  -7   5   6      158.15      179.35     23.87 o 
  -6   5   6        1.16       -0.28      8.60 o 
  -5   5   6      511.19      486.69     27.58 o 
  -4   5   6     1774.53     1781.39     36.59 o 
  -3   5   6     1130.47     1089.27     17.55 o 
  -2   5   6        5.79       12.41     13.79 o 
  -1   5   6       47.21       47.76      8.25 o 
   0   5   6      151.98      141.66     10.10 o 
   1   5   6       38.36       45.91      8.91 o 
   2   5   6       53.32       62.46     19.09 o 
   3   5   6        4.30       -6.75      8.15 o 
   4   5   6      268.32      229.01     19.62 o 
   5   5   6       15.01       24.99     10.10 o 
   6   5   6        7.61       16.03     10.10 o 
   7   5   6        1.66        0.00     11.25 o 
   8   5   6       16.75        2.41     12.22 o 
   9   5   6        9.47       11.67     12.00 o 
  10   5   6       49.85       64.15     14.94 o 
  11   5   6        2.46        3.02     14.94 o 
 -12   6   6       71.08       98.84     15.36 o 
 -11   6   6       78.21      102.64     27.05 o 
 -10   6   6       55.89       58.23     14.61 o 
  -9   6   6       12.16       13.60     12.68 o 
  -8   6   6       72.02       81.12     13.11 o 
  -7   6   6      317.37      339.25     16.11 o 
  -6   6   6      219.12      230.03     21.21 o 
  -5   6   6       96.91      105.88     18.03 o 
  -4   6   6      434.78      420.99     16.50 o 
  -3   6   6        4.33        0.98     21.21 o 
  -2   6   6       17.68       25.32     11.28 o 
  -1   6   6      122.74       96.70     11.18 o 
   0   6   6      148.56      149.24     11.93 o 
   1   6   6       79.13       77.88     11.61 o 
   2   6   6       18.01       21.76     10.10 o 
   3   6   6      101.48      110.43     12.22 o 
   4   6   6      135.06      154.47     16.44 o 
   5   6   6      212.97      209.70     21.74 o 
   6   6   6        4.43      -12.20     12.00 o 
   7   6   6        5.51       -1.30     13.25 o 
   8   6   6        1.01       15.02     16.97 o 
   9   6   6        3.04       26.16     15.70 o 
  10   6   6        0.40       -2.07     16.45 o 
  -9   7   6       28.40       38.40     14.94 o 
  -8   7   6       11.50       25.74     14.85 o 
  -7   7   6       80.37       78.16     14.94 o 
  -6   7   6        1.40      -12.63     12.49 o 
  -5   7   6       66.83       61.00     13.50 o 
  -4   7   6      134.39      137.57     14.94 o 
  -3   7   6       42.61       68.68     12.49 o 
  -2   7   6       13.97       -4.77     11.25 o 
  -1   7   6       26.38       22.63     10.95 o 
   0   7   6       59.52       64.61     12.36 o 
   1   7   6        2.13        4.81     11.93 o 
   2   7   6       47.69       80.53     20.15 o 
   3   7   6      123.57       96.90     14.61 o 
   4   7   6       14.13        3.71     24.93 o 
   5   7   6        6.81       21.54     14.50 o 
   6   7   6        4.08       -6.88     12.98 o 
   7   7   6       26.88       22.27     15.27 o 
  -5   8   6       51.19       72.69     15.25 o 
  -4   8   6       14.14       -3.90     13.74 o 
  -3   8   6        1.89       -7.07     29.70 o 
  -2   8   6        6.65      -11.79     13.44 o 
  -1   8   6        2.45       16.41     14.19 o 
   0   8   6       52.98       54.12     14.61 o 
   1   8   6        0.03       -7.42     13.25 o 
   2   8   6       41.99       40.98     14.02 o 
   3   8   6        5.98        9.87     14.50 o 
 -17   1   7       14.52        5.39     14.50 o 
 -16   1   7       17.83       22.38     14.61 o 
 -15   1   7        8.85        9.32     12.36 o 
 -14   1   7       18.30       31.47     11.18 o 
 -13   1   7      191.42      245.38     11.22 o 
 -12   1   7     1730.24     1725.55     24.50 o 
 -11   1   7       82.06       69.34      7.96 o 
 -10   1   7      285.81      272.24      8.32 o 
  -9   1   7     1598.81     1590.84     15.63 o 
  -8   1   7     3388.67     3314.88     26.37 o 
  -7   1   7     1694.27     1682.88     17.71 o 
  -6   1   7     2403.19     2339.10     17.39 o 
  -5   1   7    13045.45    13315.12     90.77 o 
  -4   1   7     2669.88     2675.04     28.77 o 
  -3   1   7      600.20      580.95      6.48 o 
  -2   1   7     5381.56     5470.04     43.56 o 
  -1   1   7      283.01      263.84      4.53 o 
   0   1   7       22.90       28.84      3.43 o 
   1   1   7        7.92        2.55      2.16 o 
   2   1   7       93.46       88.50      5.03 o 
   3   1   7      599.31      605.28      9.34 o 
   4   1   7     9252.89     9269.61    155.55 o 
   5   1   7      208.48      194.45      6.19 o 
   6   1   7     1054.56     1115.87     14.17 o 
   7   1   7      158.06      174.79     11.55 o 
   8   1   7        9.96       -1.09      6.51 o 
   9   1   7       30.96       19.04      7.54 o 
  10   1   7       68.19       62.80      8.76 o 
  11   1   7       34.94       13.75     10.86 o 
  12   1   7       25.06       13.56     12.36 o 
  13   1   7        1.58      -15.37     13.86 o 
  14   1   7        5.83       -2.86     14.50 o 
 -16   2   7       19.96       22.01     11.60 o 
 -15   2   7      105.25       98.87     10.20 o 
 -14   2   7       52.08       45.39      9.22 o 
 -13   2   7      367.48      395.61     12.55 o 
 -12   2   7      294.45      299.03     10.29 o 
 -11   2   7      365.14      348.85     10.29 o 
 -10   2   7      667.53      658.57     12.20 o 
  -9   2   7      693.31      660.25     11.23 o 
  -8   2   7      370.42      347.99      7.97 o 
  -7   2   7        7.45       10.27      3.66 o 
  -6   2   7        4.04        6.57      3.42 o 
  -5   2   7       72.07       79.28      4.11 o 
  -4   2   7    12859.78    14013.31     95.80 o 
  -3   2   7     1035.64      962.10     12.96 o 
  -2   2   7     4583.24     4640.23     75.17 o 
  -1   2   7     6254.64     6013.41     78.69 o 
   0   2   7     2103.11     2010.89     22.03 o 
   1   2   7     2162.20     2120.57     24.04 o 
   2   2   7     2302.22     2322.47     35.67 o 
   3   2   7     1157.79     1179.62     15.62 o 
   4   2   7      274.45      253.90     10.41 o 
   5   2   7      343.55      314.14     10.77 o 
   6   2   7      302.11      264.39     11.82 o 
   7   2   7       44.65       65.99      8.05 o 
   8   2   7       12.71        5.48      6.82 o 
   9   2   7        0.40       19.28      8.35 o 
  10   2   7        0.69        3.84      8.53 o 
  11   2   7       30.67       40.72     13.60 o 
  12   2   7       45.18       46.30     12.68 o 
  13   2   7        1.71       -1.78     13.86 o 
  14   2   7        5.49        4.66     16.97 o 
 -16   3   7        0.03      -10.86     12.13 o 
 -15   3   7        2.40       -2.63      9.76 o 
 -14   3   7       29.39       31.03      9.22 o 
 -13   3   7        0.28       -1.94      7.90 o 
 -12   3   7       29.91       19.85      7.40 o 
 -11   3   7       28.83       25.97      7.74 o 
 -10   3   7       34.62       30.86      7.08 o 
  -9   3   7      144.80      117.52      7.74 o 
  -8   3   7       79.23       68.96      6.68 o 
  -7   3   7      251.14      261.29      8.72 o 
  -6   3   7      540.94      516.14      9.19 o 
  -5   3   7       24.15       28.47      4.64 o 
  -4   3   7       55.23       65.22      4.19 o 
  -3   3   7      249.60      239.34      4.92 o 
  -2   3   7       10.47       16.54      4.67 o 
  -1   3   7        0.93        2.38      4.31 o 
   0   3   7       39.46       29.71      3.19 o 
   1   3   7       57.13       62.62      3.93 o 
   2   3   7        0.43       -2.96      2.47 o 
   3   3   7       54.42       60.23      3.76 o 
   4   3   7      280.83      307.10      7.75 o 
   5   3   7       14.04       21.30      5.20 o 
   6   3   7       30.18       33.73      6.39 o 
   7   3   7        0.20       -8.06      7.02 o 
   8   3   7        2.12       -0.24      7.64 o 
   9   3   7        7.94       11.80      8.72 o 
  10   3   7        9.60        8.67      9.15 o 
  11   3   7       17.68       15.96     10.37 o 
  12   3   7       11.33       25.46     11.42 o 
  13   3   7       12.51        3.29     14.48 o 
 -15   4   7       30.43       30.65     13.86 o 
 -14   4   7       31.07       33.94     13.25 o 
 -13   4   7       69.02       75.81     13.11 o 
 -12   4   7        4.65        8.49     31.82 o 
 -11   4   7      303.00      297.86     17.50 o 
 -10   4   7       87.56       86.13     15.38 o 
  -9   4   7      104.78      110.35     11.25 o 
  -8   4   7       93.56      117.23     10.10 o 
  -7   4   7      178.52      174.56     16.97 o 
  -6   4   7        0.23        0.45      7.85 o 
  -5   4   7      193.39      209.94      8.73 o 
  -4   4   7     2008.72     1988.45     37.16 o 
  -3   4   7       28.07       37.81      5.90 o 
  -2   4   7      541.87      525.05     14.25 o 
  -1   4   7       58.88       49.11      7.10 o 
   0   4   7      492.84      524.11     35.00 o 
   1   4   7      516.65      521.51     40.84 o 
   2   4   7      514.22      526.33     15.36 o 
   3   4   7        3.87        5.30      7.64 o 
   4   4   7      659.30      650.35     18.00 o 
   5   4   7       56.12       58.07      7.57 o 
   6   4   7       20.20       30.26      7.77 o 
   7   4   7       20.34       19.67      8.06 o 
   8   4   7        0.06        4.38     14.85 o 
   9   4   7        3.37       -6.83     11.93 o 
  10   4   7        8.97       16.48     18.03 o 
  11   4   7       54.14       80.74     16.11 o 
  12   4   7       56.97       41.37     15.75 o 
 -13   5   7        1.02        1.06     20.15 o 
 -12   5   7        0.39       -6.89     12.00 o 
 -11   5   7       65.69       67.14     12.98 o 
 -10   5   7       65.41       68.17     12.00 o 
  -9   5   7      150.58      143.70     13.11 o 
  -8   5   7       85.47      111.01     11.93 o 
  -7   5   7      742.50      709.91     58.34 o 
  -6   5   7      497.77      499.67     17.25 o 
  -5   5   7       34.29       55.26      9.35 o 
  -4   5   7      239.70      270.21     10.57 o 
  -3   5   7     1369.58     1361.29     20.21 o 
  -2   5   7      353.80      410.02     14.32 o 
  -1   5   7        1.71       -4.77     11.14 o 
   0   5   7       78.75       92.43     17.50 o 
   1   5   7        1.60        3.98     15.91 o 
   2   5   7        3.28       -5.40      8.15 o 
   3   5   7       67.83       46.76      9.66 o 
   4   5   7       60.54       64.04     13.26 o 
   5   5   7       65.82       44.37     11.93 o 
   6   5   7        7.53       -7.39     11.61 o 
   7   5   7       43.68       18.34     12.68 o 
   8   5   7       28.66       11.55     13.79 o 
   9   5   7       51.28       53.58     15.36 o 
  10   5   7        2.63      -22.38     14.94 o 
  11   5   7       14.38        9.19     15.70 o 
 -12   6   7        1.39      -15.02     23.34 o 
 -11   6   7       80.15       76.09     18.03 o 
 -10   6   7        8.36       38.28     12.98 o 
  -9   6   7        3.69       18.41     12.68 o 
  -8   6   7        3.06       30.23     12.75 o 
  -7   6   7        0.46       11.14     21.74 o 
  -6   6   7       13.40        3.01     11.61 o 
  -5   6   7        4.85       -1.32     10.70 o 
  -4   6   7        0.73      -11.45     13.26 o 
  -3   6   7       31.55       32.33     18.56 o 
  -2   6   7       51.72       57.20      8.35 o 
  -1   6   7       21.49       36.46     10.10 o 
   0   6   7      143.30      122.62     12.00 o 
   1   6   7       86.77       85.05     11.93 o 
   2   6   7        7.23        0.91     10.18 o 
   3   6   7       28.06       29.73     11.46 o 
   4   6   7       16.29       16.69     11.18 o 
   5   6   7        2.95        2.76     13.26 o 
   6   6   7       14.13        1.62     17.50 o 
   7   6   7        0.11      -20.10     13.74 o 
   8   6   7       17.13       13.87     14.50 o 
   9   6   7       11.23       -8.38     15.70 o 
  -9   7   7        1.57       -0.74     14.94 o 
  -8   7   7        1.72      -18.03     13.50 o 
  -7   7   7       16.85        5.30     13.50 o 
  -6   7   7       68.87       72.36     13.86 o 
  -5   7   7        4.88       -7.64     14.85 o 
  -4   7   7        0.44      -17.58     11.72 o 
  -3   7   7       48.81       58.14     10.54 o 
  -2   7   7        8.40       21.25     18.56 o 
  -1   7   7       27.68       33.33      9.99 o 
   0   7   7        0.06        4.49     10.95 o 
   1   7   7       22.66       29.17     16.44 o 
   2   7   7        0.47      -17.58     11.72 o 
   3   7   7       20.42       28.29     13.25 o 
   4   7   7       17.93       32.96     19.62 o 
   5   7   7       16.94       14.29     19.62 o 
   6   7   7        9.81       14.47     20.68 o 
   7   7   7        2.73       -2.12     14.50 o 
  -4   8   7       38.23       49.42     16.45 o 
  -3   8   7        1.26      -20.25     13.50 o 
  -2   8   7        1.77      -16.53     11.02 o 
  -1   8   7       14.58       19.09     14.19 o 
   0   8   7        1.43       -9.84     12.36 o 
   1   8   7       21.14       41.39     14.27 o 
   2   8   7       15.85       -2.12     21.21 o 
 -17   0   8       19.61       24.40     23.34 o 
 -16   0   8       74.81       61.52     22.27 o 
 -15   0   8       68.83       92.28     20.15 o 
 -14   0   8       96.49       98.65     19.09 o 
 -13   0   8      113.94      133.65     16.97 o 
 -12   0   8       19.81       19.09     12.73 o 
 -11   0   8      169.83      174.30     14.85 o 
 -10   0   8      842.22      822.99     17.61 o 
  -9   0   8     1245.35     1213.92     16.73 o 
  -8   0   8       42.88       62.74      4.90 o 
  -7   0   8      771.35      879.50     11.00 o 
  -6   0   8      140.88      169.00      5.02 o 
  -5   0   8     1115.90     1195.30     14.23 o 
  -4   0   8     6141.14     6379.47     57.51 o 
  -3   0   8     6408.01     6579.66     59.14 o 
  -2   0   8     1862.89     1695.05     22.35 o 
  -1   0   8     5834.56     5747.30     65.20 o 
   0   0   8     6262.85     6270.24     85.92 o 
   1   0   8      753.59      758.85     16.44 o 
   2   0   8     1777.14     1690.90     23.86 o 
   3   0   8     3484.26     3403.75     42.33 o 
   4   0   8     6415.91     6520.10     75.74 o 
   5   0   8        4.86        1.06      6.34 o 
   6   0   8      191.82      186.96     10.10 o 
   7   0   8        8.93       44.18      8.25 o 
   8   0   8       96.05      155.73     10.86 o 
   9   0   8       16.30       19.09     14.85 o 
  10   0   8        6.55       29.70     14.85 o 
  11   0   8        5.27       27.58     15.91 o 
  12   0   8      173.51      155.92     22.27 o 
  13   0   8       14.73        7.42     20.15 o 
  14   0   8        0.65       21.21     20.15 o 
 -17   1   8        1.54        7.26     11.60 o 
 -16   1   8        0.00       -9.89     10.81 o 
 -15   1   8       12.84       10.61     10.16 o 
 -14   1   8      109.47       85.44      9.34 o 
 -13   1   8       18.57       26.72      8.08 o 
 -12   1   8        3.62       -3.25      6.72 o 
 -11   1   8      592.14      546.40     11.65 o 
 -10   1   8       14.85       13.25      4.69 o 
  -9   1   8      508.52      506.10      8.58 o 
  -8   1   8      629.78      632.33      8.14 o 
  -7   1   8     1114.48     1005.17      9.93 o 
  -6   1   8     1362.66     1231.93     10.72 o 
  -5   1   8     1452.48     1474.78     10.83 o 
  -4   1   8      859.30     1075.15     10.24 o 
  -3   1   8      118.88      113.90      4.05 o 
  -2   1   8      287.36      285.38      6.12 o 
  -1   1   8     1020.13     1100.85     11.54 o 
   0   1   8      995.66     1043.07     14.54 o 
   1   1   8      483.90      483.35      8.06 o 
   2   1   8      330.67      302.48      6.58 o 
   3   1   8      267.11      269.78      6.89 o 
   4   1   8     3126.32     3160.85     28.75 o 
   5   1   8       42.01       46.47      4.84 o 
   6   1   8      203.27      219.11      7.25 o 
   7   1   8       23.33       13.97      6.68 o 
   8   1   8        0.90       -3.43      7.13 o 
   9   1   8       17.10        3.00      8.15 o 
  10   1   8        5.24       -1.60      8.15 o 
  11   1   8        4.65       -1.91     11.18 o 
  12   1   8       10.34       -0.12     13.11 o 
  13   1   8        1.10       22.55     13.11 o 
  14   1   8        1.18       -3.87     13.86 o 
 -16   2   8       29.27       28.94     10.82 o 
 -15   2   8        8.50        8.62      9.72 o 
 -14   2   8       17.72       38.27      8.82 o 
 -13   2   8      190.34      184.81     15.77 o 
 -12   2   8       30.25       28.12      8.88 o 
 -11   2   8      226.25      261.97     11.02 o 
 -10   2   8        1.05        7.00      5.55 o 
  -9   2   8        1.81        3.83      5.90 o 
  -8   2   8       54.21       55.91      4.84 o 
  -7   2   8      198.88      214.41      6.33 o 
  -6   2   8      163.93      174.10      6.88 o 
  -5   2   8       91.09       85.83      3.88 o 
  -4   2   8      626.57      700.00      7.08 o 
  -3   2   8       70.68      102.71      4.58 o 
  -2   2   8      916.89      892.03     13.06 o 
  -1   2   8     1801.39     1770.38     20.41 o 
   0   2   8      825.14      832.90     12.38 o 
   1   2   8      165.29      162.73      6.43 o 
   2   2   8       20.66       22.68      3.48 o 
   3   2   8      585.06      585.16      9.17 o 
   4   2   8      117.45      143.69      6.11 o 
   5   2   8      138.48      149.81      6.20 o 
   6   2   8       16.95       19.35      6.20 o 
   7   2   8      520.30      460.34     12.58 o 
   8   2   8       27.56       30.27      7.74 o 
   9   2   8        2.36        0.00      7.91 o 
  10   2   8        1.94       -6.61      8.43 o 
  11   2   8        1.01        4.50      9.58 o 
  12   2   8        2.95       15.40     18.03 o 
  13   2   8       25.70       35.19     14.61 o 
 -16   3   8        1.31       19.74     15.25 o 
 -15   3   8        2.26        4.67     11.90 o 
 -14   3   8       10.90        4.24      9.99 o 
 -13   3   8       88.03       72.91     14.32 o 
 -12   3   8       36.33       36.83     10.86 o 
 -11   3   8      691.65      606.12     23.87 o 
 -10   3   8      654.35      619.94     17.20 o 
  -9   3   8      724.99      718.10     25.46 o 
  -8   3   8     1697.07     1637.24     46.67 o 
  -7   3   8     1719.87     1657.73     29.46 o 
  -6   3   8      553.35      547.05     11.22 o 
  -5   3   8     1931.49     1986.87     23.47 o 
  -4   3   8      987.53      932.41     14.70 o 
  -3   3   8      455.30      462.13      8.74 o 
  -2   3   8      225.96      242.36      9.88 o 
  -1   3   8       33.14       44.08      5.08 o 
   0   3   8       48.54       65.51      5.69 o 
   1   3   8      157.08      147.91      6.68 o 
   2   3   8      802.33      775.38     13.50 o 
   3   3   8       79.09       69.90      5.76 o 
   4   3   8      227.14      228.31     10.86 o 
   5   3   8      579.59      615.21     16.86 o 
   6   3   8       84.40       84.89      9.26 o 
   7   3   8      210.66      247.57     10.65 o 
   8   3   8       70.30       86.71      8.88 o 
   9   3   8        2.84       -5.04      8.68 o 
  10   3   8        0.48       -6.23     11.93 o 
  11   3   8        2.32        2.18     13.11 o 
  12   3   8       50.38       70.01     15.00 o 
  13   3   8       55.12       33.94     21.21 o 
 -15   4   8       38.71       60.88     27.05 o 
 -14   4   8        9.60       10.02     13.25 o 
 -13   4   8       72.93       85.13     13.11 o 
 -12   4   8      193.67      189.85     14.50 o 
 -11   4   8       31.11       21.36     11.18 o 
 -10   4   8        1.55       -0.82     17.50 o 
  -9   4   8       49.24       31.62     19.09 o 
  -8   4   8        1.94       -2.77      9.55 o 
  -7   4   8       21.22       36.98      9.35 o 
  -6   4   8      330.70      288.06     12.75 o 
  -5   4   8        8.14        5.30      7.00 o 
  -4   4   8      803.64      768.09     14.28 o 
  -3   4   8     1930.18     1841.50     23.27 o 
  -2   4   8      574.22      550.91     14.61 o 
  -1   4   8     2364.03     2293.18     56.22 o 
   0   4   8      490.25      498.93     19.62 o 
   1   4   8      610.94      641.54     38.72 o 
   2   4   8      151.32      160.03     10.10 o 
   3   4   8      118.95      133.55     12.20 o 
   4   4   8      533.91      550.16     32.88 o 
   5   4   8       43.09       43.71     10.86 o 
   6   4   8        0.58      -10.87     10.42 o 
   7   4   8       14.01        8.19     10.86 o 
   8   4   8        0.31        9.30     12.68 o 
   9   4   8        2.08       11.79     12.68 o 
  10   4   8       15.80       32.88     20.68 o 
  11   4   8       19.28       10.01     15.36 o 
  12   4   8        0.18       26.52     15.00 o 
 -13   5   8        2.98       14.32     19.62 o 
 -12   5   8      104.48       92.40     14.19 o 
 -11   5   8        4.00       -9.75     11.93 o 
 -10   5   8        0.36       -6.62     12.36 o 
  -9   5   8       40.33       49.37     11.61 o 
  -8   5   8        0.67        6.48     10.42 o 
  -7   5   8       26.82       34.47     11.25 o 
  -6   5   8       32.78       32.41     10.86 o 
  -5   5   8      292.77      288.65     14.25 o 
  -4   5   8      704.00      657.02     12.84 o 
  -3   5   8       12.04       19.24      6.92 o 
  -2   5   8      169.53      155.92     10.86 o 
  -1   5   8      449.73      458.96     31.82 o 
   0   5   8       24.64       12.73      9.55 o 
   1   5   8        6.00        9.42      9.35 o 
   2   5   8       20.26       24.28     10.42 o 
   3   5   8        0.22        9.70     10.42 o 
   4   5   8       19.95       36.42     11.18 o 
   5   5   8        0.71      -10.64     10.42 o 
   6   5   8       12.96        5.74     10.86 o 
   7   5   8       96.85       97.05     14.25 o 
   8   5   8        6.12       -2.12     12.36 o 
   9   5   8        1.43      -14.25     14.61 o 
  10   5   8        0.36       -4.06     16.97 o 
 -12   6   8       12.06       11.01     15.70 o 
 -11   6   8        5.52        9.05     13.44 o 
 -10   6   8       25.04       42.04     19.62 o 
  -9   6   8       48.17       68.19     13.50 o 
  -8   6   8        0.10        1.03     13.11 o 
  -7   6   8       55.11       30.45     11.61 o 
  -6   6   8       90.87      107.34     13.44 o 
  -5   6   8        5.06       19.09     20.15 o 
  -4   6   8       31.95       27.00     15.91 o 
  -3   6   8     1180.34     1165.07     25.87 o 
  -2   6   8        8.01        2.97      8.53 o 
  -1   6   8       52.38       43.73     11.25 o 
   0   6   8       79.38       84.68     11.67 o 
   1   6   8      183.26      184.18     23.34 o 
   2   6   8        6.45        9.79     10.95 o 
   3   6   8        1.09        4.24     12.00 o 
   4   6   8       11.05        1.09     11.93 o 
   5   6   8       10.74       -1.81     22.27 o 
   6   6   8        1.60       -7.77     13.74 o 
   7   6   8        0.74      -12.10     13.50 o 
   8   6   8        1.68       -0.86     20.15 o 
   9   6   8        1.16        7.86     18.03 o 
  -9   7   8       51.18       91.87     16.76 o 
  -8   7   8        2.53       -8.82     23.34 o 
  -7   7   8       40.83       37.85     14.19 o 
  -6   7   8       78.27       98.75     15.00 o 
  -5   7   8       10.03       22.73     13.86 o 
  -4   7   8        3.19       20.61     12.98 o 
  -3   7   8        1.59        1.16     12.22 o 
  -2   7   8        8.86       -3.31     14.85 o 
  -1   7   8       32.77       22.51     24.93 o 
   0   7   8        0.40        0.55     11.46 o 
   1   7   8       29.05       12.85     12.49 o 
   2   7   8        4.46        4.15     13.44 o 
   3   7   8       11.95       34.43     13.50 o 
   4   7   8       29.81       34.45     14.19 o 
   5   7   8       50.61       57.47     32.35 o 
   6   7   8        0.33      -22.84     16.01 o 
  -3   8   8       60.43       55.30     15.54 o 
  -2   8   8       13.23       24.56     14.27 o 
  -1   8   8        5.31       -4.75     14.19 o 
   0   8   8       12.23        3.18     19.09 o 
 -17   1   9        0.09       -2.14     12.22 o 
 -16   1   9       25.53       38.29     11.97 o 
 -15   1   9        0.44        2.38     12.06 o 
 -14   1   9       57.04       39.52      8.56 o 
 -13   1   9      155.92      151.11      9.10 o 
 -12   1   9      171.50      171.18      8.58 o 
 -11   1   9       73.69       84.99      7.15 o 
 -10   1   9     2055.96     2047.34     19.51 o 
  -9   1   9     2317.92     2246.28     18.46 o 
  -8   1   9     1396.41     1314.56     14.71 o 
  -7   1   9     1533.75     1477.77     13.20 o 
  -6   1   9     1087.74     1008.58      8.77 o 
  -5   1   9     1002.23      885.15      8.47 o 
  -4   1   9      563.65      576.60      7.29 o 
  -3   1   9        3.99        1.76      2.51 o 
  -2   1   9       89.41      107.33      3.69 o 
  -1   1   9        6.35       11.25      2.85 o 
   0   1   9      638.84      571.39      7.99 o 
   1   1   9      221.17      216.27      5.81 o 
   2   1   9     1570.04     1545.85     16.09 o 
   3   1   9      341.23      336.75      9.04 o 
   4   1   9       25.73       25.61      5.05 o 
   5   1   9     1331.51     1321.19     26.64 o 
   6   1   9      817.92      777.17     12.45 o 
   7   1   9      399.23      338.87     11.22 o 
   8   1   9       25.58        7.98      7.54 o 
   9   1   9       66.27       45.40      8.93 o 
  10   1   9        5.57       22.94     23.34 o 
  11   1   9        0.11        7.56     11.72 o 
  12   1   9        5.90        5.62     13.86 o 
  13   1   9        5.77      -13.33     14.61 o 
 -16   2   9       58.49       88.77     11.31 o 
 -15   2   9       97.48      123.05     11.10 o 
 -14   2   9       74.40       84.67      9.76 o 
 -13   2   9       13.33       24.67      8.08 o 
 -12   2   9      251.51      271.83     11.26 o 
 -11   2   9       48.34       46.97      9.19 o 
 -10   2   9        0.70       11.80      6.31 o 
  -9   2   9      111.31      119.87      6.33 o 
  -8   2   9      605.37      576.68     11.60 o 
  -7   2   9      365.94      359.39      7.30 o 
  -6   2   9     1501.15     1502.16     14.56 o 
  -5   2   9     1384.88     1299.63     11.30 o 
  -4   2   9     1204.10     1056.45      9.89 o 
  -3   2   9     2065.59     2016.90     23.44 o 
  -2   2   9     5014.74     5058.09     58.16 o 
  -1   2   9     3810.05     3860.25     49.58 o 
   0   2   9     1526.85     1519.39     23.12 o 
   1   2   9     1710.53     1672.46     16.60 o 
   2   2   9      374.11      368.03      7.29 o 
   3   2   9      108.69      107.91      5.14 o 
   4   2   9      122.70      114.97      5.55 o 
   5   2   9      186.38      214.61      7.09 o 
   6   2   9       91.34       78.76      7.30 o 
   7   2   9      142.23      163.77      9.30 o 
   8   2   9       16.19       22.97      7.91 o 
   9   2   9       15.78       12.80      8.76 o 
  10   2   9       53.25       55.33     10.37 o 
  11   2   9        5.42       12.49     13.81 o 
  12   2   9        8.37       16.58     13.11 o 
  13   2   9       26.99        0.24     31.82 o 
 -16   3   9        2.66        8.49     21.21 o 
 -15   3   9       66.42       79.92     15.70 o 
 -14   3   9       62.02       51.07     12.73 o 
 -13   3   9        9.54       -1.54     13.79 o 
 -12   3   9      113.14       94.54     12.73 o 
 -11   3   9      459.91      423.13     16.11 o 
 -10   3   9      109.30       85.00     16.97 o 
  -9   3   9        0.65       19.90     19.62 o 
  -8   3   9       70.27       76.25      8.60 o 
  -7   3   9       15.97       20.51      6.12 o 
  -6   3   9      157.88      168.22     11.35 o 
  -5   3   9       13.39       24.65      5.90 o 
  -4   3   9      120.34      137.00      6.08 o 
  -3   3   9      516.20      568.03     11.83 o 
  -2   3   9       95.47      112.18      6.51 o 
  -1   3   9       15.78       12.48      5.56 o 
   0   3   9      206.04      171.91      7.13 o 
   1   3   9        4.47        4.54      5.28 o 
   2   3   9        6.60        9.09      7.39 o 
   3   3   9      242.99      255.51      9.50 o 
   4   3   9      529.38      538.96     16.45 o 
   5   3   9       33.23       35.55      9.17 o 
   6   3   9        0.36        6.49     10.08 o 
   7   3   9       27.44       21.54     10.86 o 
   8   3   9        9.05       -2.12     10.50 o 
   9   3   9        0.14        7.23     13.79 o 
  10   3   9        0.34       -4.70     15.91 o 
  11   3   9        0.93       -5.48     13.86 o 
  12   3   9        0.80       -5.38     15.36 o 
 -15   4   9       31.18       14.85     20.15 o 
 -14   4   9       51.81       65.76     13.86 o 
 -13   4   9       61.48       44.32     13.86 o 
 -12   4   9       27.13       25.25     11.61 o 
 -11   4   9      103.59      119.90     13.50 o 
 -10   4   9       54.05       43.81     19.62 o 
  -9   4   9       44.43       32.35      9.75 o 
  -8   4   9        6.78       23.34      9.00 o 
  -7   4   9       20.65       18.12      8.60 o 
  -6   4   9      757.54      726.19     18.09 o 
  -5   4   9      247.85      264.19     14.73 o 
  -4   4   9       37.63       38.82      6.92 o 
  -3   4   9      487.32      442.91     11.42 o 
  -2   4   9     2316.27     2233.64     38.19 o 
  -1   4   9      387.97      406.65     14.25 o 
   0   4   9        3.86       10.00     11.67 o 
   1   4   9      733.35      751.79     14.79 o 
   2   4   9        0.77        0.89      5.76 o 
   3   4   9       24.16       10.42      8.60 o 
   4   4   9       21.04       25.81      9.94 o 
   5   4   9        0.05        3.30      9.94 o 
   6   4   9       13.08        8.08     10.70 o 
   7   4   9       11.59        3.18     10.42 o 
   8   4   9        0.84       -4.24     11.67 o 
   9   4   9        0.65        5.33     12.98 o 
  10   4   9       12.42        3.71     14.25 o 
  11   4   9        7.90       19.76     16.97 o 
 -13   5   9       13.32       34.95     15.36 o 
 -12   5   9       79.43       62.54     13.86 o 
 -11   5   9       46.38       63.68     13.50 o 
 -10   5   9      338.66      366.01     17.20 o 
  -9   5   9       98.02       78.98     19.09 o 
  -8   5   9      133.83      133.57     12.36 o 
  -7   5   9      249.91      288.51     14.25 o 
  -6   5   9      202.27      201.28     13.11 o 
  -5   5   9        1.35       13.14      9.66 o 
  -4   5   9      448.27      490.53     13.61 o 
  -3   5   9      901.01      816.44     16.32 o 
  -2   5   9       46.64       55.81      9.75 o 
  -1   5   9      323.98      259.93     21.74 o 
   0   5   9        1.88        1.59      9.75 o 
   1   5   9      189.93      159.77     31.82 o 
   2   5   9      214.44      227.43     33.41 o 
   3   5   9      121.11      107.04     12.36 o 
   4   5   9        5.15       18.69     10.70 o 
   5   5   9      166.36      190.20     31.82 o 
   6   5   9        8.01       15.60     12.49 o 
   7   5   9       33.22       45.21     13.86 o 
   8   5   9        4.29        0.52     13.86 o 
   9   5   9        5.00       -7.11     14.78 o 
  10   5   9        0.90       -8.66     16.11 o 
 -11   6   9      110.13      141.18     17.25 o 
 -10   6   9       30.06       49.91     14.19 o 
  -9   6   9        0.68       -4.12     12.68 o 
  -8   6   9       32.26       21.40     12.68 o 
  -7   6   9      102.44      111.37     14.19 o 
  -6   6   9       54.66       37.57     13.44 o 
  -5   6   9       75.44       78.25     13.44 o 
  -4   6   9      154.51      139.05     19.02 o 
  -3   6   9       76.52       72.80      9.84 o 
  -2   6   9       36.60       49.89     11.25 o 
  -1   6   9        8.49        5.49     10.42 o 
   0   6   9        5.82        5.83     11.25 o 
   1   6   9        4.20       -5.73     14.32 o 
   2   6   9       14.29       20.22     18.03 o 
   3   6   9       67.86       65.23     14.32 o 
   4   6   9        0.64        0.25     15.91 o 
   5   6   9       70.21       59.37     14.27 o 
   6   6   9        0.00      -20.25     13.50 o 
   7   6   9        2.32      -13.57     14.61 o 
   8   6   9        8.46       15.46     20.68 o 
  -8   7   9       25.82       35.27     16.11 o 
  -7   7   9      107.32      147.95     16.45 o 
  -6   7   9        2.85        3.18     14.25 o 
  -5   7   9        1.64       17.50     13.50 o 
  -4   7   9       22.96       37.93     13.86 o 
  -3   7   9        0.77       26.55     13.86 o 
  -2   7   9        0.52      -12.92     12.68 o 
  -1   7   9       14.09       21.41     12.22 o 
   0   7   9        6.46       -2.18     13.11 o 
   1   7   9        1.10       23.87     22.81 o 
   2   7   9        1.82       14.22     14.32 o 
   3   7   9        4.58       -2.28     36.59 o 
   4   7   9        0.98      -20.21     14.94 o 
   5   7   9        0.03      -18.93     14.02 o 
 -17   0  10       68.88       91.22     17.25 o 
 -16   0  10       82.71      105.34     24.93 o 
 -15   0  10       51.29       54.69     29.70 o 
 -14   0  10       52.01       59.07     26.52 o 
 -13   0  10       41.35       57.77     11.61 o 
 -12   0  10      111.42      113.78      9.38 o 
 -11   0  10        5.38       -0.97      7.23 o 
 -10   0  10     5821.27     5908.03     49.98 o 
  -9   0  10      328.85      336.03      8.74 o 
  -8   0  10     5154.01     5074.49     51.59 o 
  -7   0  10     2841.92     2856.53     29.57 o 
  -6   0  10     3250.02     3270.72     32.59 o 
  -5   0  10     5614.85     5554.98     51.56 o 
  -4   0  10     6152.35     6040.83     55.42 o 
  -3   0  10     1921.46     1906.23     20.24 o 
  -2   0  10     4314.33     4416.02     52.03 o 
  -1   0  10     4007.35     3963.94     47.73 o 
   0   0  10     1046.20     1021.08     20.15 o 
   1   0  10      290.91      302.93      9.41 o 
   2   0  10      300.01      291.46     10.61 o 
   3   0  10       84.74       82.01      7.39 o 
   4   0  10       68.24       56.69      7.39 o 
   5   0  10      420.31      449.38     14.19 o 
   6   0  10      492.90      523.21     15.36 o 
   7   0  10      253.48      270.03     12.75 o 
   8   0  10      203.81      250.17     13.11 o 
   9   0  10       22.55       26.52     15.91 o 
  10   0  10       33.79       40.31     18.03 o 
  11   0  10       11.92       -5.30     15.91 o 
  12   0  10        0.97        6.36     16.97 o 
  13   0  10       18.72       30.76     22.27 o 
 -16   1  10       19.02        6.04     13.17 o 
 -15   1  10       29.83       17.19      9.47 o 
 -14   1  10      115.07      122.43      9.76 o 
 -13   1  10      382.84      407.82     15.92 o 
 -12   1  10      315.77      302.50     11.48 o 
 -11   1  10      893.51      880.47     12.60 o 
 -10   1  10       30.36       35.15      5.49 o 
  -9   1  10      917.10      846.91     10.09 o 
  -8   1  10      536.93      497.02      7.69 o 
  -7   1  10       54.40       60.09      3.46 o 
  -6   1  10       30.42       43.29      3.43 o 
  -5   1  10      177.61      188.10      4.41 o 
  -4   1  10        5.23       10.15      3.10 o 
  -3   1  10      260.67      252.79      5.08 o 
  -2   1  10     3534.69     3680.49     37.32 o 
  -1   1  10      582.30      564.74      8.27 o 
   0   1  10      982.32      980.59     12.78 o 
   1   1  10      577.75      567.93     13.01 o 
   2   1  10      296.34      273.27      7.35 o 
   3   1  10      359.86      336.58      7.87 o 
   4   1  10      362.09      351.33      8.58 o 
   5   1  10        9.54        0.70      6.79 o 
   6   1  10      478.37      409.64     10.01 o 
   7   1  10      469.76      393.49     12.74 o 
   8   1  10        1.75        7.84      7.44 o 
   9   1  10        6.98       19.45      8.57 o 
  10   1  10        0.30      -16.76     11.18 o 
  11   1  10        0.63       -6.89     12.75 o 
  12   1  10        6.66       -2.65     12.75 o 
  13   1  10        5.30       -2.12     13.50 o 
 -16   2  10       21.45       20.50     16.08 o 
 -15   2  10        5.46       21.35     15.97 o 
 -14   2  10       32.92       42.67     16.06 o 
 -13   2  10      102.01       92.80     10.41 o 
 -12   2  10        1.40      -12.08      9.66 o 
 -11   2  10       90.50       71.45      8.59 o 
 -10   2  10       24.46       23.02      7.43 o 
  -9   2  10        0.60        8.46      5.02 o 
  -8   2  10      185.68      206.18     17.52 o 
  -7   2  10      280.65      294.59     13.32 o 
  -6   2  10      164.23      170.27      6.49 o 
  -5   2  10      177.60      181.45      8.88 o 
  -4   2  10       88.61       76.71      5.15 o 
  -3   2  10     1277.56     1244.15     17.13 o 
  -2   2  10        7.90       12.36      4.82 o 
  -1   2  10       92.07      107.71      6.20 o 
   0   2  10       39.92       33.92      5.28 o 
   1   2  10      350.18      328.08      9.15 o 
   2   2  10       84.15       78.01      6.31 o 
   3   2  10      130.07      134.82      7.44 o 
   4   2  10      207.04      212.25      7.19 o 
   5   2  10        1.46       -5.43      5.57 o 
   6   2  10      792.74      768.83     15.13 o 
   7   2  10        1.57       -1.85      7.30 o 
   8   2  10       20.22       19.74      8.72 o 
   9   2  10        4.84       -6.57      8.72 o 
  10   2  10       12.30       -6.36     17.50 o 
  11   2  10        0.13       -0.74     12.36 o 
  12   2  10        1.95        2.12     21.21 o 
 -15   3  10       60.13       74.26     15.75 o 
 -14   3  10       83.35      125.52     14.61 o 
 -13   3  10      109.08      139.41     13.86 o 
 -12   3  10      334.69      353.67     23.34 o 
 -11   3  10      249.83      312.72     14.61 o 
 -10   3  10      538.87      513.11     16.86 o 
  -9   3  10      683.57      697.64     41.90 o 
  -8   3  10      350.51      347.16     13.86 o 
  -7   3  10      492.43      466.70     12.03 o 
  -6   3  10      551.81      559.55     13.63 o 
  -5   3  10       65.57       58.31      5.55 o 
  -4   3  10      143.53      128.05      6.45 o 
  -3   3  10      103.30       93.60      6.51 o 
  -2   3  10     1197.99     1219.00     49.69 o 
  -1   3  10      422.85      377.54     10.48 o 
   0   3  10     1586.80     1552.74     30.28 o 
   1   3  10      112.40      100.88     12.28 o 
   2   3  10      369.20      366.77     11.45 o 
   3   3  10      565.31      570.41     14.69 o 
   4   3  10      187.74      200.40     19.62 o 
   5   3  10        4.47        4.08      9.66 o 
   6   3  10      144.03      117.80     11.61 o 
   7   3  10        8.64       -5.83     10.08 o 
   8   3  10        6.15        4.24     12.00 o 
   9   3  10        2.88      -10.04     11.93 o 
  10   3  10        1.19       -6.03     13.11 o 
  11   3  10        6.07       12.21     14.61 o 
  12   3  10        0.08        7.42     23.34 o 
 -14   4  10        3.37       24.93     15.00 o 
 -13   4  10       10.29       11.43     12.98 o 
 -12   4  10       17.47       42.43     12.68 o 
 -11   4  10       45.58       35.63     15.38 o 
 -10   4  10        5.59       -1.10     10.42 o 
  -9   4  10       79.54       90.73     11.61 o 
  -8   4  10      265.23      284.05     36.06 o 
  -7   4  10      564.01      554.70     22.27 o 
  -6   4  10      336.88      325.49     11.02 o 
  -5   4  10      196.50      212.42     15.07 o 
  -4   4  10      725.58      670.34     20.76 o 
  -3   4  10        8.67        6.01      7.85 o 
  -2   4  10       19.94       26.52      8.15 o 
  -1   4  10      309.36      348.00     11.42 o 
   0   4  10       21.32       48.42      7.30 o 
   1   4  10       36.99       41.91      7.18 o 
   2   4  10       68.67       83.38     10.42 o 
   3   4  10       77.30       59.96     12.20 o 
   4   4  10        0.91       -3.71      9.75 o 
   5   4  10       26.33       17.44     10.10 o 
   6   4  10        4.05        4.77     10.42 o 
   7   4  10        0.22      -14.71     11.46 o 
   8   4  10        2.46       -5.15     12.49 o 
   9   4  10        0.09       -0.43     13.74 o 
  10   4  10        3.13      -18.55     20.15 o 
  11   4  10       12.61       27.91     16.86 o 
 -13   5  10       25.26       22.93     14.50 o 
 -12   5  10        1.47       -8.98     12.49 o 
 -11   5  10        9.48       11.85     12.68 o 
 -10   5  10       18.55       21.57     12.36 o 
  -9   5  10       40.26       54.06     19.62 o 
  -8   5  10       40.66       55.15     12.20 o 
  -7   5  10        5.13        4.77     10.50 o 
  -6   5  10       80.31       91.56     20.68 o 
  -5   5  10      349.66      339.43     15.36 o 
  -4   5  10        1.02       -6.91      9.12 o 
  -3   5  10      258.77      258.73     11.18 o 
  -2   5  10      613.97      615.10     41.90 o 
  -1   5  10      432.75      425.70     16.86 o 
   0   5  10        0.66       -3.57     10.61 o 
   1   5  10       29.17       45.34     10.70 o 
   2   5  10       16.24       15.44     10.10 o 
   3   5  10       13.20        1.90     10.70 o 
   4   5  10        3.56       -0.11     10.42 o 
   5   5  10        0.13        6.86     12.68 o 
   6   5  10      137.06      157.13     44.55 o 
   7   5  10        0.75       -1.06     19.09 o 
   8   5  10        9.63      -10.28     15.38 o 
   9   5  10        0.23       -3.89     15.70 o 
 -11   6  10       13.90       40.55     28.64 o 
 -10   6  10       38.80       48.49     18.03 o 
  -9   6  10       54.68       60.52     14.85 o 
  -8   6  10       56.97       90.92     28.64 o 
  -7   6  10        6.27      -14.85     12.22 o 
  -6   6  10       25.22       25.24     14.85 o 
  -5   6  10      382.40      389.87     17.25 o 
  -4   6  10      316.76      326.88     13.39 o 
  -3   6  10       24.82        3.18      8.76 o 
  -2   6  10      592.56      621.91     20.62 o 
  -1   6  10      190.02      242.63     14.94 o 
   0   6  10       65.43       74.53     12.22 o 
   1   6  10       11.48       -4.53     12.22 o 
   2   6  10        2.18      -10.61     12.00 o 
   3   6  10        4.22       -0.81     15.91 o 
   4   6  10        2.74       -1.41     13.25 o 
   5   6  10       38.49       44.88     14.61 o 
   6   6  10        6.84        9.66     16.44 o 
   7   6  10       35.44        7.27     19.62 o 
  -8   7  10       10.59       14.04     16.97 o 
  -7   7  10        7.13        1.36     14.61 o 
  -6   7  10        9.58       -8.35     14.94 o 
  -5   7  10        8.46       24.56     14.50 o 
  -4   7  10       30.12       13.91     12.68 o 
  -3   7  10        3.12      -19.66     13.11 o 
  -2   7  10       20.94       16.68     13.79 o 
  -1   7  10        3.74        4.30     13.11 o 
   0   7  10        6.45       -4.49     12.68 o 
   1   7  10       43.78       40.73     14.94 o 
   2   7  10       57.03       71.02     14.61 o 
   3   7  10        2.12      -16.86     13.73 o 
   4   7  10       18.86       10.18     15.54 o 
 -16   1  11       19.36       20.36     11.77 o 
 -15   1  11      114.52      122.57     11.18 o 
 -14   1  11      256.57      289.79     13.23 o 
 -13   1  11      149.59      172.21      9.52 o 
 -12   1  11      266.23      282.49      9.67 o 
 -11   1  11     1405.53     1378.01     14.57 o 
 -10   1  11      227.63      226.85      6.40 o 
  -9   1  11      181.17      162.62      7.09 o 
  -8   1  11      336.09      319.78     10.04 o 
  -7   1  11       28.39       24.14      3.92 o 
  -6   1  11      285.63      288.30      6.67 o 
  -5   1  11       31.65       40.05      3.66 o 
  -4   1  11      350.68      316.66      6.74 o 
  -3   1  11     3686.82     3702.97     28.45 o 
  -2   1  11     1660.13     1705.12     17.21 o 
  -1   1  11      110.29      103.02      5.17 o 
   0   1  11     2839.55     2739.58     25.39 o 
   1   1  11     1003.31      961.79     12.36 o 
   2   1  11       57.13       58.30      5.36 o 
   3   1  11       31.35       33.24      6.43 o 
   4   1  11      314.70      299.58      8.44 o 
   5   1  11       87.17       68.00      6.33 o 
   6   1  11     1257.59     1256.92     19.14 o 
   7   1  11      194.57      162.24      9.76 o 
   8   1  11        0.49       -5.02      8.10 o 
   9   1  11       11.53        9.64      8.93 o 
  10   1  11        0.03        5.91     12.36 o 
  11   1  11        0.69        9.78     14.85 o 
  12   1  11        0.03        4.77     14.25 o 
 -16   2  11       10.49       26.00     12.38 o 
 -15   2  11       13.43        3.37     12.49 o 
 -14   2  11        0.23       -1.06     12.73 o 
 -13   2  11       26.48       14.35     11.18 o 
 -12   2  11       39.16       48.35     10.50 o 
 -11   2  11      205.38      223.20     13.11 o 
 -10   2  11      708.33      657.77     17.61 o 
  -9   2  11      816.80      786.71     17.61 o 
  -8   2  11     1381.41     1334.17     24.80 o 
  -7   2  11     2383.47     2329.18     31.97 o 
  -6   2  11     2199.56     2136.89     31.39 o 
  -5   2  11     1060.35     1035.90     13.90 o 
  -4   2  11     1623.13     1613.93     20.21 o 
  -3   2  11     1806.14     1849.13     23.03 o 
  -2   2  11      943.75     1054.47     19.87 o 
  -1   2  11      233.70      246.56      8.57 o 
   0   2  11        7.67        1.95      5.28 o 
   1   2  11       96.81       84.93      6.31 o 
   2   2  11       34.33       33.00      5.84 o 
   3   2  11       60.04       61.11      6.82 o 
   4   2  11      145.93      159.44     16.83 o 
   5   2  11       60.59       98.57     22.27 o 
   6   2  11      121.77      115.64     11.25 o 
   7   2  11        4.60       19.97     10.86 o 
   8   2  11       72.24       84.40     12.36 o 
   9   2  11       16.39        2.33     30.76 o 
  10   2  11        9.16       21.21     12.75 o 
  11   2  11        0.54       26.52     21.21 o 
  12   2  11        3.98       -7.42     21.21 o 
 -15   3  11       11.21       10.87     16.44 o 
 -14   3  11        1.04        2.12     17.50 o 
 -13   3  11       17.00       28.64     12.75 o 
 -12   3  11        0.40      -11.14     11.25 o 
 -11   3  11       35.16       21.17     10.10 o 
 -10   3  11      135.77      110.34     10.86 o 
  -9   3  11        2.80        1.59     11.14 o 
  -8   3  11       34.27       28.53      8.47 o 
  -7   3  11      138.72      123.88      7.96 o 
  -6   3  11       19.42       22.27      6.12 o 
  -5   3  11      160.92      164.58      7.65 o 
  -4   3  11      219.25      217.47      8.57 o 
  -3   3  11       47.83       44.36     10.71 o 
  -2   3  11      154.50      162.86      8.88 o 
  -1   3  11      420.81      423.13     11.83 o 
   0   3  11        8.35        9.51      6.31 o 
   1   3  11       31.41       40.34      8.76 o 
   2   3  11        8.61       16.72      6.46 o 
   3   3  11       50.85       61.69      7.30 o 
   4   3  11        9.58        8.85      8.60 o 
   5   3  11        0.09        1.70      9.35 o 
   6   3  11      147.17      139.44     20.68 o 
   7   3  11        8.56        6.54     11.46 o 
   8   3  11       10.12        6.24     13.26 o 
   9   3  11        2.20        3.56     12.68 o 
  10   3  11        6.11        3.50     13.86 o 
  11   3  11        0.96        5.03     31.29 o 
 -14   4  11        2.99       16.25     23.87 o 
 -13   4  11        8.89       21.21     14.25 o 
 -12   4  11        1.93       18.49     21.21 o 
 -11   4  11       19.86       25.05     11.67 o 
 -10   4  11        1.23       -2.65     11.25 o 
  -9   4  11      455.12      376.35     16.50 o 
  -8   4  11       57.11       73.34     10.86 o 
  -7   4  11      140.34      159.26     11.93 o 
  -6   4  11      315.61      343.77     11.83 o 
  -5   4  11      302.78      317.70     11.42 o 
  -4   4  11       95.08      105.40      8.35 o 
  -3   4  11      471.15      475.53     30.23 o 
  -2   4  11      338.73      308.45     15.05 o 
  -1   4  11      152.91      169.68      9.38 o 
   0   4  11        4.79        8.17      6.82 o 
   1   4  11      146.99      193.65      9.50 o 
   2   4  11        8.56        8.71      9.02 o 
   3   4  11        7.54       12.73     10.42 o 
   4   4  11       23.52       16.68     10.70 o 
   5   4  11        0.85        8.06     10.95 o 
   6   4  11      127.18      138.68     15.91 o 
   7   4  11        5.75      -11.70     12.49 o 
   8   4  11        2.50        7.66     13.25 o 
   9   4  11        1.53      -19.88     13.25 o 
  10   4  11        0.24       -8.86     16.11 o 
 -13   5  11       56.15       28.64     23.34 o 
 -12   5  11       75.52       83.02     17.50 o 
 -11   5  11       67.81       91.71     13.86 o 
 -10   5  11       53.14       53.42     13.44 o 
  -9   5  11       16.58       10.61     11.25 o 
  -8   5  11       34.63       38.19     12.75 o 
  -7   5  11        3.79       11.22     13.79 o 
  -6   5  11        3.56       -1.77     10.10 o 
  -5   5  11      154.28      144.13     19.03 o 
  -4   5  11       93.32       75.89     11.14 o 
  -3   5  11       18.33       10.72      8.10 o 
  -2   5  11      254.48      270.13     14.25 o 
  -1   5  11      628.42      616.54     19.11 o 
   0   5  11      173.87      196.46     14.32 o 
   1   5  11       23.28       27.15     11.18 o 
   2   5  11      214.10      244.33     14.61 o 
   3   5  11       62.12       68.86     13.44 o 
   4   5  11       28.07       13.69     11.93 o 
   5   5  11        0.33       -4.61     12.98 o 
   6   5  11       14.02       15.18     16.44 o 
   7   5  11        0.28        1.53     13.44 o 
   8   5  11        3.73      -16.79     15.25 o 
   9   5  11        2.77       -8.32     27.05 o 
 -11   6  11        5.41       16.97     22.27 o 
 -10   6  11        1.46       14.91     13.86 o 
  -9   6  11      121.36      152.95     18.03 o 
  -8   6  11       55.80       71.97     18.03 o 
  -7   6  11       39.60       52.30     14.61 o 
  -6   6  11        1.07       10.98     12.68 o 
  -5   6  11      105.75      125.16     14.61 o 
  -4   6  11        6.06       13.69     12.36 o 
  -3   6  11       71.25       72.99     10.16 o 
  -2   6  11       44.88       61.29     12.00 o 
  -1   6  11       53.60       47.36     12.68 o 
   0   6  11        0.46      -12.73     12.00 o 
   1   6  11       23.06       31.29     12.00 o 
   2   6  11        4.71        9.27     12.49 o 
   3   6  11       36.13       13.24     13.11 o 
   4   6  11        0.24      -19.03     12.68 o 
   5   6  11       31.88       47.62     31.82 o 
   6   6  11        2.38       17.70     20.15 o 
   7   6  11        1.92       12.73     22.27 o 
  -7   7  11       13.47        0.82     27.05 o 
  -6   7  11        4.57        3.73     13.86 o 
  -5   7  11       13.52       26.41     37.66 o 
  -4   7  11        1.03       -2.12     13.50 o 
  -3   7  11        0.27       -7.02     13.86 o 
  -2   7  11        4.80       16.97     15.91 o 
  -1   7  11       66.27       71.17     14.19 o 
   0   7  11       15.38       23.66     13.44 o 
   1   7  11       19.35       23.61     14.61 o 
   2   7  11        0.27       -6.11     14.02 o 
   3   7  11        2.19        6.64     16.11 o 
 -16   0  12        0.39       23.34     14.25 o 
 -15   0  12        1.68       -7.03     13.11 o 
 -14   0  12       45.64       37.38     12.36 o 
 -13   0  12       36.91       53.27     12.00 o 
 -12   0  12      369.65      382.00     11.91 o 
 -11   0  12      238.82      248.30      9.02 o 
 -10   0  12      291.62      301.84      9.99 o 
  -9   0  12      106.06       95.15      8.32 o 
  -8   0  12     3316.73     3208.60     37.76 o 
  -7   0  12     5939.84     5902.20     56.03 o 
  -6   0  12     1255.39     1260.26     16.24 o 
  -5   0  12     1265.35     1166.96     15.15 o 
  -4   0  12     1504.36     1448.57     17.28 o 
  -3   0  12     1306.03     1276.38     15.91 o 
  -2   0  12        3.58        7.29      5.46 o 
  -1   0  12      276.47      309.93     10.18 o 
   0   0  12      166.15      179.63      9.55 o 
   1   0  12       54.21       73.93      7.06 o 
   2   0  12      726.95      772.10     21.21 o 
   3   0  12      135.78      156.48      9.41 o 
   4   0  12      269.65      262.52     28.11 o 
   5   0  12      178.82      217.90     21.21 o 
   6   0  12      180.16      181.12     11.93 o 
   7   0  12       65.22       45.08     10.95 o 
   8   0  12       65.88       61.52     15.91 o 
   9   0  12        4.26      -20.68     13.79 o 
  10   0  12        0.87      -25.46     16.97 o 
  11   0  12        4.26        3.18     18.03 o 
  12   0  12        2.41      -16.97     20.15 o 
 -16   1  12       72.38       99.17     16.11 o 
 -15   1  12       62.51       80.54     12.22 o 
 -14   1  12       68.37      107.69     33.38 o 
 -13   1  12       31.93       47.87      8.34 o 
 -12   1  12        2.76        3.26      7.35 o 
 -11   1  12      187.59      187.89     10.52 o 
 -10   1  12      233.05      234.46      6.63 o 
  -9   1  12      276.91      272.36      6.96 o 
  -8   1  12      319.44      322.31      7.80 o 
  -7   1  12       24.08       29.96      4.21 o 
  -6   1  12       79.50       82.05      4.60 o 
  -5   1  12      485.96      471.07      7.64 o 
  -4   1  12      706.68      684.94     10.44 o 
  -3   1  12      599.67      569.50     27.73 o 
  -2   1  12       11.64       19.36      5.81 o 
  -1   1  12      698.35      707.69     14.70 o 
   0   1  12      405.18      390.98      8.27 o 
   1   1  12      835.20      840.61     12.56 o 
   2   1  12        9.20       13.70      5.05 o 
   3   1  12       88.87       79.34      5.96 o 
   4   1  12        3.84        5.87      5.25 o 
   5   1  12        6.41       -4.73      5.85 o 
   6   1  12      214.80      240.71      9.04 o 
   7   1  12        0.13       -5.58      7.44 o 
   8   1  12        0.60       -4.55      8.53 o 
   9   1  12        6.42        1.84      9.15 o 
  10   1  12        9.11       -5.24     12.36 o 
  11   1  12        0.98      -13.79     16.97 o 
  12   1  12        0.03      -11.67     21.21 o 
 -16   2  12        4.78        9.14     15.70 o 
 -15   2  12        2.66       -6.18     14.85 o 
 -14   2  12        6.84        8.55     11.93 o 
 -13   2  12       19.30       35.53     12.75 o 
 -12   2  12        5.82       21.74     15.38 o 
 -11   2  12      231.43      229.89     24.93 o 
 -10   2  12        8.05        8.49     13.79 o 
  -9   2  12      194.91      209.51      8.42 o 
  -8   2  12      209.72      210.79      8.50 o 
  -7   2  12      162.85      168.61      8.87 o 
  -6   2  12      384.53      400.46      9.63 o 
  -5   2  12      321.12      318.00      8.58 o 
  -4   2  12        9.99       14.60      4.73 o 
  -3   2  12      176.97      181.18      8.10 o 
  -2   2  12       13.83        7.39      5.44 o 
  -1   2  12       24.79       23.34      5.96 o 
   0   2  12        8.88       15.60      5.84 o 
   1   2  12       36.78       38.69      6.59 o 
   2   2  12       66.17       71.92      7.21 o 
   3   2  12        1.97        7.02      6.20 o 
   4   2  12        0.97       -7.29      6.82 o 
   5   2  12        7.39        2.12      9.00 o 
   6   2  12       12.21       13.94     10.86 o 
   7   2  12      158.97      151.81     13.44 o 
   8   2  12        3.83       11.67     12.00 o 
   9   2  12      164.79      157.79     21.21 o 
  10   2  12        0.02       17.57     13.86 o 
  11   2  12        1.47      -10.61     19.09 o 
 -15   3  12       54.84       68.38     16.11 o 
 -14   3  12       82.50       82.78     15.00 o 
 -13   3  12      312.47      334.60     30.76 o 
 -12   3  12       80.11       83.83     12.36 o 
 -11   3  12       36.42       50.57     11.18 o 
 -10   3  12      192.92      177.06     12.68 o 
  -9   3  12        6.00        7.96      9.75 o 
  -8   3  12       74.59       80.62      8.35 o 
  -7   3  12      115.55      105.76     12.40 o 
  -6   3  12      269.52      283.64      8.99 o 
  -5   3  12      364.99      342.01      9.52 o 
  -4   3  12      489.30      458.91     10.51 o 
  -3   3  12      571.86      537.61     18.71 o 
  -2   3  12      963.49      938.88     16.94 o 
  -1   3  12      821.42      854.93     29.50 o 
   0   3  12      870.60      910.66     30.87 o 
   1   3  12      602.06      606.36     17.25 o 
   2   3  12      337.00      331.86     14.72 o 
   3   3  12      146.48      152.92      9.33 o 
   4   3  12       30.69       35.48     10.86 o 
   5   3  12       57.52       35.29     11.18 o 
   6   3  12       21.17       26.09     11.18 o 
   7   3  12       27.44       43.55     12.36 o 
   8   3  12        3.95       -8.11     12.68 o 
   9   3  12        0.62      -14.06     13.11 o 
  10   3  12        3.38      -12.76     21.74 o 
 -14   4  12       32.08       40.14     14.61 o 
 -13   4  12       95.39       69.10     14.50 o 
 -12   4  12       38.75       21.28     12.68 o 
 -11   4  12      156.72      129.14     14.25 o 
 -10   4  12      579.41      492.02     19.87 o 
  -9   4  12      371.33      339.44     16.50 o 
  -8   4  12      116.58      124.84     12.00 o 
  -7   4  12       44.43       62.26     16.97 o 
  -6   4  12      335.49      328.71     12.78 o 
  -5   4  12      301.56      342.61     12.41 o 
  -4   4  12        1.14       -6.05      7.08 o 
  -3   4  12      150.76      174.15     18.05 o 
  -2   4  12       52.42       72.69      8.31 o 
  -1   4  12      247.36      219.35     10.16 o 
   0   4  12        2.24        2.56      7.13 o 
   1   4  12      826.07      808.64     16.91 o 
   2   4  12        0.70        7.80     10.42 o 
   3   4  12       78.11       60.13     11.46 o 
   4   4  12       68.41       84.75     12.68 o 
   5   4  12       31.77       52.29     12.68 o 
   6   4  12       69.69       52.08     25.46 o 
   7   4  12       10.45       20.74     13.79 o 
   8   4  12        4.04       23.15     14.94 o 
   9   4  12        4.84       -2.33     15.36 o 
 -12   5  12        1.01        2.75     13.86 o 
 -11   5  12        3.70        7.96     12.75 o 
 -10   5  12      147.75      119.11     14.25 o 
  -9   5  12       11.07       26.64     13.11 o 
  -8   5  12        7.37       -4.83     10.86 o 
  -7   5  12      103.82      105.53     13.11 o 
  -6   5  12       55.80       36.36     11.93 o 
  -5   5  12        5.77       -2.16      9.15 o 
  -4   5  12       10.48        8.47      8.68 o 
  -3   5  12      239.92      223.78     11.22 o 
  -2   5  12      459.53      441.61     18.36 o 
  -1   5  12       34.33       18.03     10.50 o 
   0   5  12       71.70       52.02     12.36 o 
   1   5  12       66.08       58.57     12.00 o 
   2   5  12       36.87       22.27     14.85 o 
   3   5  12        0.48       -1.33     11.61 o 
   4   5  12        0.52       -2.78     11.93 o 
   5   5  12        0.18        6.65     13.74 o 
   6   5  12        2.63      -15.00     13.11 o 
   7   5  12        1.94       33.25     17.50 o 
   8   5  12        1.09       -8.56     15.54 o 
 -10   6  12       10.76       -7.10     14.50 o 
  -9   6  12       21.27       38.19     20.68 o 
  -8   6  12       72.81       84.93     15.25 o 
  -7   6  12       82.57      123.04     15.70 o 
  -6   6  12       52.74       57.74     14.61 o 
  -5   6  12       53.02       69.13     13.86 o 
  -4   6  12        5.21       -5.93     15.38 o 
  -3   6  12        1.11       13.92     10.19 o 
  -2   6  12      107.95      116.00     13.86 o 
  -1   6  12      268.60      232.54     18.56 o 
   0   6  12       26.43       41.40     12.36 o 
   1   6  12       52.81       50.80     13.44 o 
   2   6  12        3.74       -8.35     11.93 o 
   3   6  12       20.69        2.12     19.62 o 
   4   6  12        0.23       10.43     15.25 o 
   5   6  12        0.09       -5.14     18.03 o 
   6   6  12        4.35      -12.32     14.50 o 
  -6   7  12        0.36        3.07     14.19 o 
  -5   7  12       37.75       30.81     16.11 o 
  -4   7  12       61.06       41.37     14.25 o 
  -3   7  12       16.48       12.73     13.50 o 
  -2   7  12        0.38       -5.23     11.51 o 
  -1   7  12        5.35       -9.78     13.74 o 
   0   7  12        2.18      -10.66     13.74 o 
   1   7  12        8.33       -7.26     14.19 o 
   2   7  12        0.08      -12.75     14.94 o 
 -16   1  13       39.28       26.52     21.21 o 
 -15   1  13      138.76      190.37     16.86 o 
 -14   1  13       45.76       41.69     13.44 o 
 -13   1  13       74.95       87.67     13.11 o 
 -12   1  13       85.22       97.53     11.61 o 
 -11   1  13       16.46       11.32      7.02 o 
 -10   1  13        0.69        6.73      6.19 o 
  -9   1  13        1.74        1.02      5.80 o 
  -8   1  13     1205.65     1253.79     20.52 o 
  -7   1  13      903.47      842.27     12.65 o 
  -6   1  13     1193.40     1175.34     14.89 o 
  -5   1  13      868.10      843.71     12.49 o 
  -4   1  13     1471.46     1487.95     27.86 o 
  -3   1  13      965.77      945.14     21.76 o 
  -2   1  13      674.52      649.76     31.89 o 
  -1   1  13      828.46      797.05     24.64 o 
   0   1  13     1146.03     1154.76     21.29 o 
   1   1  13      255.87      241.42      9.34 o 
   2   1  13       12.37        8.28      6.28 o 
   3   1  13      172.33      168.33      9.20 o 
   4   1  13        0.45       -1.04     10.01 o 
   5   1  13       15.09       23.29      8.06 o 
   6   1  13       20.06        9.29     12.73 o 
   7   1  13       81.29       86.65     16.44 o 
   8   1  13       91.21       81.06     12.98 o 
   9   1  13       73.12       61.52     19.09 o 
  10   1  13        0.53        8.49     20.15 o 
  11   1  13        2.20      -21.21     18.03 o 
 -15   2  13       53.32       72.75     15.25 o 
 -14   2  13      210.32      232.10     16.86 o 
 -13   2  13      252.09      251.09     21.21 o 
 -12   2  13      379.45      360.06     36.06 o 
 -11   2  13      409.34      407.94     21.74 o 
 -10   2  13      996.86      915.38     17.32 o 
  -9   2  13      358.46      372.73     12.22 o 
  -8   2  13      671.92      652.79     12.25 o 
  -7   2  13      727.52      714.52     12.86 o 
  -6   2  13      123.38      146.76      7.52 o 
  -5   2  13      339.52      330.93      9.22 o 
  -4   2  13       46.45       44.06      5.92 o 
  -3   2  13        4.67        5.51      9.45 o 
  -2   2  13        3.21        8.14      6.31 o 
  -1   2  13       55.99       52.42      7.14 o 
   0   2  13      713.79      682.88     24.80 o 
   1   2  13      590.12      544.46     19.68 o 
   2   2  13      243.15      269.20     10.16 o 
   3   2  13      190.91      206.98      9.69 o 
   4   2  13      209.39      196.41     13.29 o 
   5   2  13       63.96       51.18     10.42 o 
   6   2  13       74.74       61.49     11.93 o 
   7   2  13        0.77       -6.75     22.81 o 
   8   2  13       98.67       57.31     19.62 o 
   9   2  13        0.03      -13.73     12.68 o 
  10   2  13        0.00      -20.79     13.86 o 
  11   2  13        0.06      -27.58     19.09 o 
 -15   3  13        0.09       -5.52     14.61 o 
 -14   3  13        0.39       20.89     14.61 o 
 -13   3  13       32.59       27.19     12.36 o 
 -12   3  13       37.65       41.37     11.61 o 
 -11   3  13       56.98       43.94     12.36 o 
 -10   3  13       41.30       32.68     11.61 o 
  -9   3  13      433.59      356.77     16.11 o 
  -8   3  13       90.15       77.58      8.76 o 
  -7   3  13       32.89       37.14      6.63 o 
  -6   3  13      136.58      123.21      7.96 o 
  -5   3  13       23.38        9.69      6.61 o 
  -4   3  13       14.32       17.90      6.25 o 
  -3   3  13      103.71      117.03     11.42 o 
  -2   3  13      224.96      237.08     10.37 o 
  -1   3  13      148.40      167.39     16.20 o 
   0   3  13       47.23       49.80      7.70 o 
   1   3  13       84.10       92.63      8.57 o 
   2   3  13        5.09       11.63      9.51 o 
   3   3  13        0.77        6.36      9.75 o 
   4   3  13        7.97       18.56     10.50 o 
   5   3  13        2.01       -4.24     10.86 o 
   6   3  13       13.41        5.40     12.36 o 
   7   3  13        0.20      -12.93     11.93 o 
   8   3  13       23.56       38.10     14.61 o 
   9   3  13        2.83        5.77     14.61 o 
  10   3  13        3.82       -3.18     15.75 o 
 -13   4  13        9.11        6.45     13.44 o 
 -12   4  13       84.29      113.95     13.86 o 
 -11   4  13      147.46      136.93     14.61 o 
 -10   4  13       73.23       65.47     12.68 o 
  -9   4  13      164.50      167.46     18.03 o 
  -8   4  13      500.41      490.25     19.11 o 
  -7   4  13       30.57       45.58      8.76 o 
  -6   4  13      210.47      215.03     13.93 o 
  -5   4  13      262.77      292.11     11.60 o 
  -4   4  13        0.34       -6.18      6.98 o 
  -3   4  13       12.93       11.58      7.77 o 
  -2   4  13      118.03      126.43      9.19 o 
  -1   4  13       16.13        9.11      7.91 o 
   0   4  13      664.12      637.15     28.58 o 
   1   4  13      197.09      174.15     10.37 o 
   2   4  13       17.74       32.47     11.46 o 
   3   4  13      116.38      122.11     13.44 o 
   4   4  13        4.38        5.52     11.18 o 
   5   4  13        0.18      -17.58     11.72 o 
   6   4  13        0.22      -17.60     11.93 o 
   7   4  13        7.10      -16.79     22.27 o 
   8   4  13        7.32       14.61     14.61 o 
   9   4  13        2.84        3.92     16.11 o 
 -12   5  13        1.55      -21.29     14.19 o 
 -11   5  13        0.27      -15.09     13.44 o 
 -10   5  13        2.78       -4.58     12.98 o 
  -9   5  13        0.88       -3.37     13.79 o 
  -8   5  13      142.20      176.05     25.46 o 
  -7   5  13       79.62      100.69     14.61 o 
  -6   5  13       85.31       97.54     18.56 o 
  -5   5  13      114.55      113.29     10.60 o 
  -4   5  13      241.25      250.74     12.22 o 
  -3   5  13      117.54      115.68     10.60 o 
  -2   5  13      399.59      407.41     35.00 o 
  -1   5  13      138.94      117.58     20.68 o 
   0   5  13      175.95      226.52     42.96 o 
   1   5  13        5.46       39.76     19.62 o 
   2   5  13       33.93       49.32     12.75 o 
   3   5  13        1.36       -5.55     12.98 o 
   4   5  13        2.66      -12.12     14.32 o 
   5   5  13        0.14        3.41     14.19 o 
   6   5  13        7.57       -9.32     25.46 o 
   7   5  13       28.65       42.20     15.36 o 
  -9   6  13       26.07       56.00     29.70 o 
  -8   6  13        3.23       -0.85     16.97 o 
  -7   6  13       17.15       29.03     15.91 o 
  -6   6  13        0.25       -3.13     14.19 o 
  -5   6  13       37.14       14.62     13.86 o 
  -4   6  13        0.10       -0.96     12.73 o 
  -3   6  13       15.40        2.66     10.60 o 
  -2   6  13        0.21       14.27     12.22 o 
  -1   6  13       89.27      104.36     15.00 o 
   0   6  13      109.34      117.32     13.86 o 
   1   6  13        0.46       -0.43     24.93 o 
   2   6  13        0.41      -16.74     13.25 o 
   3   6  13        0.13        1.38     14.94 o 
   4   6  13        2.69       10.37     18.56 o 
   5   6  13       16.11      -10.04     15.04 o 
  -5   7  13       32.30       32.88     21.21 o 
  -4   7  13        0.95        6.34     15.36 o 
  -3   7  13       17.51       23.34     15.75 o 
  -2   7  13        7.13       10.39     12.03 o 
  -1   7  13        8.25       -2.01     14.19 o 
   0   7  13       24.70      -15.91     22.27 o 
 -13   0  14      384.90      398.55     17.61 o 
 -12   0  14      487.62      473.34     17.95 o 
 -11   0  14      732.69      736.30     19.46 o 
 -10   0  14     1227.97     1166.10     23.25 o 
  -9   0  14     1147.93     1115.90     24.40 o 
  -8   0  14     1694.15     1696.31     32.35 o 
  -7   0  14      904.39      819.61     19.09 o 
  -6   0  14      407.02      408.39     12.49 o 
  -5   0  14      101.30       95.66     14.32 o 
  -4   0  14       25.36       17.25      6.86 o 
  -3   0  14      276.10      256.30     19.62 o 
  -2   0  14     1250.22     1181.21     20.64 o 
  -1   0  14      392.06      404.07     30.23 o 
   0   0  14      731.92      805.98     45.08 o 
   1   0  14      570.96      539.96     15.38 o 
   2   0  14      974.31      923.44     45.61 o 
   3   0  14       31.52       32.03      8.83 o 
   4   0  14       35.76       39.95      9.41 o 
   5   0  14       85.19       41.34     10.18 o 
   6   0  14      149.11      109.52     13.79 o 
   7   0  14       11.25       39.92     12.22 o 
   8   0  14       59.95       78.49     18.03 o 
   9   0  14        7.68       13.79     18.03 o 
  10   0  14        5.85       -1.06     16.97 o 
 -15   1  14        0.91        9.55     19.09 o 
 -14   1  14        2.37        0.00     18.03 o 
 -13   1  14        0.46        1.06     15.91 o 
 -12   1  14       28.09       29.59      9.38 o 
 -11   1  14      174.00      168.70      9.12 o 
 -10   1  14      130.07      135.77      8.32 o 
  -9   1  14      660.30      652.35     12.76 o 
  -8   1  14      221.18      220.03      8.88 o 
  -7   1  14      771.80      709.58     12.32 o 
  -6   1  14     1138.65     1113.11     15.00 o 
  -5   1  14       14.33       23.34      5.66 o 
  -4   1  14      180.94      176.25      7.30 o 
  -3   1  14      504.85      489.49     14.02 o 
  -2   1  14      269.91      269.00      9.64 o 
  -1   1  14       22.52       19.63      6.68 o 
   0   1  14      163.37      166.99      8.87 o 
   1   1  14       10.03        4.65      6.79 o 
   2   1  14        4.98       -3.03      7.02 o 
   3   1  14       40.10       59.96      8.23 o 
   4   1  14        3.24        8.29      8.71 o 
   5   1  14        8.16       11.49      8.88 o 
   6   1  14        5.52        7.17     10.70 o 
   7   1  14        0.98        3.45     11.93 o 
   8   1  14       30.55       31.72     12.22 o 
   9   1  14       62.22       62.58     20.15 o 
  10   1  14        0.07       20.15     21.21 o 
 -15   2  14        1.00        9.71     14.19 o 
 -14   2  14       37.70       79.72     14.61 o 
 -13   2  14       21.52       21.51     11.93 o 
 -12   2  14      113.00      129.63     16.97 o 
 -11   2  14       69.12       70.07     11.25 o 
 -10   2  14       20.29       26.90      7.35 o 
  -9   2  14      166.96      167.64     17.76 o 
  -8   2  14       22.44       32.84      6.55 o 
  -7   2  14      123.29      139.93      7.52 o 
  -6   2  14        0.94        4.27      6.33 o 
  -5   2  14        8.93        1.18      6.01 o 
  -4   2  14       62.67       57.50      6.57 o 
  -3   2  14        1.42       -1.66      6.86 o 
  -2   2  14       52.23       58.46     10.28 o 
  -1   2  14      229.40      218.79     10.06 o 
   0   2  14       88.21       95.70     11.06 o 
   1   2  14        9.92        1.20      6.94 o 
   2   2  14       50.05       50.01      7.91 o 
   3   2  14       10.38       16.39      8.19 o 
   4   2  14        2.19       -3.87      7.70 o 
   5   2  14        0.94        2.27     10.18 o 
   6   2  14        0.24       -8.83     10.42 o 
   7   2  14        0.48       -6.89     12.00 o 
   8   2  14      190.16      158.77     15.70 o 
   9   2  14        4.57        5.52     14.61 o 
  10   2  14        0.70      -10.61     19.09 o 
 -14   3  14        6.32      -20.79     13.86 o 
 -13   3  14        0.09        5.69     13.26 o 
 -12   3  14        0.56       10.38     11.93 o 
 -11   3  14        2.87      -11.74     11.18 o 
 -10   3  14      118.07       96.96     22.27 o 
  -9   3  14      131.53      139.58     12.75 o 
  -8   3  14      228.85      247.17     12.99 o 
  -7   3  14      579.78      593.49     18.00 o 
  -6   3  14      631.49      671.66     13.52 o 
  -5   3  14      772.45      804.62     21.39 o 
  -4   3  14      757.32      743.21     13.82 o 
  -3   3  14      194.52      206.27     10.31 o 
  -2   3  14      150.28      182.37     10.06 o 
  -1   3  14      129.27      149.70      9.50 o 
   0   3  14      120.64      111.06      9.07 o 
   1   3  14      144.97      153.54      9.58 o 
   2   3  14       73.76       60.77     10.82 o 
   3   3  14       91.11       90.40     29.17 o 
   4   3  14        1.70       -7.97     10.70 o 
   5   3  14       23.84       33.60     11.61 o 
   6   3  14       11.25       -1.83     12.22 o 
   7   3  14        2.04        9.82     12.98 o 
   8   3  14       26.33       -5.30     18.03 o 
   9   3  14        7.61       -2.15     15.36 o 
 -13   4  14       82.30      100.33     27.05 o 
 -12   4  14       91.13       81.77     15.36 o 
 -11   4  14       49.47       35.95     13.86 o 
 -10   4  14       66.67       66.47     12.68 o 
  -9   4  14       44.98       57.94     12.22 o 
  -8   4  14      189.40      194.20     36.06 o 
  -7   4  14       32.96       31.10      9.15 o 
  -6   4  14       10.43       24.25      8.97 o 
  -5   4  14       43.57       33.67      7.29 o 
  -4   4  14       17.83       13.86      7.68 o 
  -3   4  14       57.22       51.50      9.30 o 
  -2   4  14       63.61       75.78      9.30 o 
  -1   4  14        1.65        6.52      8.15 o 
   0   4  14        2.74       -0.45      8.35 o 
   1   4  14       78.31       96.26     10.12 o 
   2   4  14       13.48      -10.40     11.46 o 
   3   4  14       11.09        7.36     11.93 o 
   4   4  14      104.50       99.05     14.50 o 
   5   4  14        2.73       15.27     12.98 o 
   6   4  14        3.90        9.66     13.25 o 
   7   4  14        0.27        8.80     13.86 o 
   8   4  14        7.74        7.52     16.11 o 
 -11   5  14        0.26       -3.74     21.74 o 
 -10   5  14       10.11       22.81     15.00 o 
  -9   5  14        2.40       17.83     13.44 o 
  -8   5  14        0.38       14.73     14.32 o 
  -7   5  14        7.88       21.37     13.11 o 
  -6   5  14        2.70      -11.12     16.97 o 
  -5   5  14       23.44       13.09     10.78 o 
  -4   5  14        7.29        3.88     10.16 o 
  -3   5  14      122.58      106.23     10.54 o 
  -2   5  14        0.93        9.55     11.25 o 
  -1   5  14       23.46       22.05     12.36 o 
   0   5  14      125.45      112.06     14.61 o 
   1   5  14       63.86       29.55     13.44 o 
   2   5  14        0.02       -6.06     13.11 o 
   3   5  14       11.07       22.05     14.32 o 
   4   5  14        0.04      -19.88     13.25 o 
   5   5  14        0.57        9.07     13.44 o 
   6   5  14        2.23        2.12     15.00 o 
  -9   6  14       44.60       64.70     24.40 o 
  -8   6  14        5.10       -9.62     24.93 o 
  -7   6  14        3.06      -14.94     13.74 o 
  -6   6  14        4.80       10.41     13.74 o 
  -5   6  14        5.53       26.76     13.11 o 
  -4   6  14        1.96       -8.91     10.54 o 
  -3   6  14       29.51       12.40     11.42 o 
  -2   6  14       24.35       17.94     15.38 o 
  -1   6  14       17.22        9.49     13.44 o 
   0   6  14      216.70      205.87     17.61 o 
   1   6  14       84.13       52.23     15.70 o 
   2   6  14       21.18       12.86     15.36 o 
   3   6  14        0.11      -16.73     14.50 o 
   4   6  14        1.02       -8.49     23.34 o 
 -15   1  15        8.81       -5.30     19.09 o 
 -14   1  15        7.12       14.85     16.97 o 
 -13   1  15       23.39       18.03     16.97 o 
 -12   1  15       93.89      119.94     14.02 o 
 -11   1  15       19.12       25.49      9.15 o 
 -10   1  15      223.90      252.01     11.15 o 
  -9   1  15     1164.73     1137.16     19.16 o 
  -8   1  15       10.14       12.35      7.81 o 
  -7   1  15      283.15      267.13     10.74 o 
  -6   1  15     1293.73     1309.86     30.03 o 
  -5   1  15     1351.37     1353.00     35.39 o 
  -4   1  15      118.88      129.37      8.49 o 
  -3   1  15      284.48      276.08     10.12 o 
  -2   1  15      289.09      288.37     10.52 o 
  -1   1  15        1.34       -7.26      6.94 o 
   0   1  15      163.31      181.94      9.36 o 
   1   1  15       25.18       23.29      7.99 o 
   2   1  15        5.87        8.25      7.59 o 
   3   1  15        4.68       -3.15      7.81 o 
   4   1  15       13.05       10.69      8.40 o 
   5   1  15        1.93        9.03      9.02 o 
   6   1  15        6.23       13.40     10.95 o 
   7   1  15        9.13       17.60     12.68 o 
   8   1  15      120.67       89.59     14.02 o 
   9   1  15       30.30       26.52     20.15 o 
  10   1  15        1.66        8.49     21.21 o 
 -15   2  15       17.04       26.52     21.21 o 
 -14   2  15      136.03      152.39     15.36 o 
 -13   2  15      288.47      347.34     17.95 o 
 -12   2  15      196.84      224.31     15.00 o 
 -11   2  15      239.80      218.02     14.19 o 
 -10   2  15      135.05      141.09      8.65 o 
  -9   2  15      205.20      206.37     10.87 o 
  -8   2  15        0.15       -9.73      6.49 o 
  -7   2  15       16.94       12.22      6.59 o 
  -6   2  15        5.62        5.99      6.65 o 
  -5   2  15      332.87      332.85      9.87 o 
  -4   2  15      341.01      341.57     19.60 o 
  -3   2  15      203.52      198.59     10.27 o 
  -2   2  15      377.70      383.89     14.02 o 
  -1   2  15      630.81      614.23     15.00 o 
   0   2  15       19.18        6.44      7.57 o 
   1   2  15      169.28      167.67     11.27 o 
   2   2  15      105.89      120.40      9.76 o 
   3   2  15       61.82       49.62      9.44 o 
   4   2  15       11.01        2.38     10.86 o 
   5   2  15        9.99        1.23     11.61 o 
   6   2  15        2.21       -1.65     12.49 o 
   7   2  15       11.59       11.73     12.98 o 
   8   2  15       14.78       27.58     14.25 o 
   9   2  15        6.06      -21.66     14.94 o 
 -14   3  15        1.38       -2.84     13.86 o 
 -13   3  15       22.75       18.00     13.86 o 
 -12   3  15       15.20        9.02     12.75 o 
 -11   3  15       72.58       67.98     12.36 o 
 -10   3  15       18.59       31.03     11.61 o 
  -9   3  15       60.56       55.80      8.21 o 
  -8   3  15      396.09      344.11     11.08 o 
  -7   3  15       31.92       35.25      7.62 o 
  -6   3  15      112.91       99.24      8.44 o 
  -5   3  15       41.09       36.01      8.40 o 
  -4   3  15       67.00       65.95      7.57 o 
  -3   3  15        4.36       14.09      7.67 o 
  -2   3  15       54.95       59.90      9.02 o 
  -1   3  15        2.82        4.78      7.77 o 
   0   3  15        4.05       -4.24      7.91 o 
   1   3  15       72.16       78.59     11.02 o 
   2   3  15       10.81        4.24      9.07 o 
   3   3  15       34.28       43.70     12.98 o 
   4   3  15       22.70       13.51     11.18 o 
   5   3  15       13.16       30.44     13.44 o 
   6   3  15        0.07       -7.42     12.75 o 
   7   3  15        0.02       -7.42     27.58 o 
   8   3  15       11.08        6.45     14.50 o 
 -13   4  15       48.76       64.83     15.75 o 
 -12   4  15       66.07       57.87     14.85 o 
 -11   4  15       24.30       39.65     13.86 o 
 -10   4  15       29.94       18.46     13.11 o 
  -9   4  15       35.90       54.58     12.36 o 
  -8   4  15      108.45       99.28     13.86 o 
  -7   4  15       75.72       54.50     10.19 o 
  -6   4  15       27.59       33.19      8.58 o 
  -5   4  15       10.06        7.64      9.36 o 
  -4   4  15       48.53       48.06     11.79 o 
  -3   4  15       13.37       13.59     15.20 o 
  -2   4  15        1.00       -4.87      9.40 o 
  -1   4  15       72.40       84.97     10.78 o 
   0   4  15       59.63       67.88     13.00 o 
   1   4  15       53.45       66.89     12.75 o 
   2   4  15       19.90       10.73     12.68 o 
   3   4  15      147.50      141.49     18.03 o 
   4   4  15       10.23        5.79     15.91 o 
   5   4  15        0.73        3.89     13.25 o 
   6   4  15        0.13        9.55     14.25 o 
   7   4  15        2.11      -11.18     15.36 o 
 -11   5  15       92.28      105.71     16.45 o 
 -10   5  15       42.37       43.80     15.36 o 
  -9   5  15       70.17       60.54     15.00 o 
  -8   5  15      118.49      108.89     30.23 o 
  -7   5  15      142.66      160.42     25.46 o 
  -6   5  15       69.21       95.44     29.70 o 
  -5   5  15       98.56      123.40     23.84 o 
  -4   5  15       69.96       98.95     11.83 o 
  -3   5  15       23.62       27.16     10.60 o 
  -2   5  15        3.60       -2.49     13.11 o 
  -1   5  15      133.82      146.69     17.50 o 
   0   5  15        0.73        0.53     15.38 o 
   1   5  15       44.35       53.26     14.50 o 
   2   5  15        8.20       15.53     14.61 o 
   3   5  15        0.09      -19.69     13.86 o 
   4   5  15        4.00        4.01     13.86 o 
   5   5  15        6.05       16.16     15.70 o 
  -8   6  15        0.47      -12.73     20.15 o 
  -7   6  15       38.76       31.32     15.70 o 
  -6   6  15       19.04        8.87     15.36 o 
  -5   6  15       39.63       37.66     26.52 o 
  -4   6  15        0.64       -5.51     11.15 o 
  -3   6  15       80.16       62.89     12.65 o 
  -2   6  15       14.92        9.38     14.61 o 
  -1   6  15       22.08        7.53     14.61 o 
   0   6  15       34.49       18.88     14.94 o 
   1   6  15       15.37       16.97     14.19 o 
   2   6  15       10.36        7.26     14.61 o 
 -13   0  16      269.45      266.24     23.34 o 
 -12   0  16      129.23      156.98     21.21 o 
 -11   0  16      141.02      164.41     20.15 o 
 -10   0  16        7.62       26.52     15.91 o 
  -9   0  16      121.02      116.68     18.03 o 
  -8   0  16       65.75       49.85     16.97 o 
  -7   0  16        3.16      -13.79     12.73 o 
  -6   0  16      705.67      688.40     28.64 o 
  -5   0  16     1596.57     1621.82     42.43 o 
  -4   0  16      315.54      291.69     20.15 o 
  -3   0  16     1111.87     1139.20     36.06 o 
  -2   0  16      747.07      765.83     28.64 o 
  -1   0  16      390.59      437.01     26.52 o 
   0   0  16      184.88      171.83     20.15 o 
   1   0  16      156.08      133.65     18.03 o 
   2   0  16      271.46      281.09     22.27 o 
   3   0  16      219.14      205.78     20.15 o 
   4   0  16        1.83       32.88     18.03 o 
   5   0  16       34.55       21.21     16.97 o 
   6   0  16       15.10       24.40     18.03 o 
 -13   1  16       71.30       71.07     18.03 o 
 -12   1  16      121.31      119.28     11.39 o 
 -11   1  16       94.86      109.00     11.19 o 
 -10   1  16      120.19      123.75      9.67 o 
  -9   1  16      258.11      268.78     11.60 o 
  -8   1  16      565.04      598.60     19.11 o 
  -7   1  16        3.69        4.11      7.14 o 
  -6   1  16      911.73      936.05     17.83 o 
  -5   1  16      227.90      245.97     10.40 o 
  -4   1  16      124.89      141.80     13.92 o 
  -3   1  16       26.97       27.92      7.02 o 
  -2   1  16        6.55        4.49      7.46 o 
  -1   1  16        0.25       -2.50      7.59 o 
   0   1  16       75.37       60.20     13.31 o 
   1   1  16       72.64       78.62     17.53 o 
   2   1  16       12.69       13.97      8.34 o 
   3   1  16       74.51       74.15     14.77 o 
   4   1  16        1.98       -1.38      8.87 o 
   5   1  16       21.64       26.20      9.83 o 
   6   1  16        3.86        6.65     12.22 o 
   7   1  16        1.36       -1.42     12.98 o 
   8   1  16       14.01        7.65     14.19 o 
   9   1  16        0.02      -29.70     20.15 o 
 -14   2  16       26.09       11.67     21.21 o 
 -13   2  16       13.20       27.58     18.03 o 
 -12   2  16        4.20       12.73     14.85 o 
 -11   2  16      141.47      158.34     14.94 o 
 -10   2  16       27.08       21.42      7.81 o 
  -9   2  16        3.84        7.71      7.50 o 
  -8   2  16       41.82       22.07      7.62 o 
  -7   2  16       11.79        4.54      6.98 o 
  -6   2  16      176.84      185.82      8.97 o 
  -5   2  16        0.66        5.35      6.61 o 
  -4   2  16      148.03      159.61      8.46 o 
  -3   2  16      115.04      107.93     14.44 o 
  -2   2  16        4.04        4.48      8.07 o 
  -1   2  16        8.07       -0.30      7.83 o 
   0   2  16       58.78       51.00      8.93 o 
   1   2  16       65.75       75.84      9.30 o 
   2   2  16        6.88        4.85      8.81 o 
   3   2  16        7.67        3.20      8.62 o 
   4   2  16        1.26       -1.30     11.46 o 
   5   2  16        2.12      -16.94     11.93 o 
   6   2  16        0.06      -22.27     14.85 o 
   7   2  16        0.02       -2.18     13.79 o 
   8   2  16       11.26       -3.21     14.02 o 
 -13   3  16       52.51       85.39     32.88 o 
 -12   3  16       76.72       68.80     13.86 o 
 -11   3  16      374.91      389.28     25.46 o 
 -10   3  16      187.51      180.75     14.61 o 
  -9   3  16      173.11      191.88     10.41 o 
  -8   3  16      540.81      537.13     19.65 o 
  -7   3  16      263.56      300.51     11.00 o 
  -6   3  16       92.24      109.68      8.87 o 
  -5   3  16       56.94       90.64     10.10 o 
  -4   3  16      151.15      159.29      9.80 o 
  -3   3  16       66.70       79.63      9.67 o 
  -2   3  16        6.00        6.75     10.66 o 
  -1   3  16        4.23        5.14      8.96 o 
   0   3  16        1.87       10.79      8.62 o 
   1   3  16       85.03       88.59     10.45 o 
   2   3  16      177.74      193.26     12.45 o 
   3   3  16      121.03      125.51     14.78 o 
   4   3  16        6.24        2.91     12.98 o 
   5   3  16       53.14       39.22     13.50 o 
   6   3  16        8.49       -3.80     14.19 o 
   7   3  16        8.50       16.57     15.70 o 
 -12   4  16        0.14        0.91     13.44 o 
 -11   4  16        0.51       10.61     24.40 o 
 -10   4  16        0.81      -19.03     12.68 o 
  -9   4  16       37.94       37.66     13.50 o 
  -8   4  16      129.32       98.47     25.99 o 
  -7   4  16       72.48       53.91     10.74 o 
  -6   4  16       24.59       16.27      9.85 o 
  -5   4  16       42.59       40.59      7.81 o 
  -4   4  16      112.48      121.00     12.86 o 
  -3   4  16       66.36       63.48     10.27 o 
  -2   4  16       17.84       26.83     10.31 o 
  -1   4  16      177.40      180.62     12.54 o 
   0   4  16      133.27      144.95     12.13 o 
   1   4  16       69.68       54.21     14.19 o 
   2   4  16       57.28       42.29     15.38 o 
   3   4  16       72.81       73.26     14.61 o 
   4   4  16       13.77       15.56     13.44 o 
   5   4  16        6.77        9.08     14.27 o 
   6   4  16        3.08       14.04     16.01 o 
 -10   5  16        0.14      -21.92     14.61 o 
  -9   5  16        1.67      -18.03     14.25 o 
  -8   5  16       31.11       77.76     15.75 o 
  -7   5  16       13.48       28.26     14.85 o 
  -6   5  16        8.33       30.70     11.42 o 
  -5   5  16       28.38       32.04     11.60 o 
  -4   5  16       68.38       74.06     11.60 o 
  -3   5  16        0.07       -8.12     18.84 o 
  -2   5  16       17.18       23.34     20.15 o 
  -1   5  16       65.50       51.86     18.56 o 
   0   5  16      158.86      165.89     21.21 o 
   1   5  16       10.24       19.15     14.94 o 
   2   5  16        0.44      -27.42     25.46 o 
   3   5  16        0.58       21.74     19.62 o 
   4   5  16        5.21       21.21     15.75 o 
  -6   6  16       19.29        7.21     16.97 o 
  -5   6  16       26.93       14.58     39.78 o 
  -4   6  16        3.69        2.96     12.70 o 
  -3   6  16       36.71       37.89     11.92 o 
  -2   6  16        0.48      -15.72     14.02 o 
  -1   6  16        2.00      -14.85     20.15 o 
   0   6  16       25.64       35.10     15.70 o 
 -13   1  17      201.57      220.63     23.34 o 
 -12   1  17      176.42      198.20     27.05 o 
 -11   1  17      182.34      175.82     14.94 o 
 -10   1  17      491.41      474.82     20.25 o 
  -9   1  17      252.49      240.20     22.81 o 
  -8   1  17      174.30      179.27     14.25 o 
  -7   1  17      344.01      339.28     16.11 o 
  -6   1  17       30.50       10.16     13.79 o 
  -5   1  17        3.30       18.07     11.61 o 
  -4   1  17      144.52      122.08     12.36 o 
  -3   1  17       40.66       42.33     11.25 o 
  -2   1  17        4.57       15.36     11.61 o 
  -1   1  17       89.67       97.81     13.44 o 
   0   1  17       63.68       73.62     15.91 o 
   1   1  17       25.06       31.82     12.36 o 
   2   1  17      120.64      141.83     14.19 o 
   3   1  17       83.90       76.85     14.19 o 
   4   1  17       17.77       16.76     13.11 o 
   5   1  17        2.31      -20.15     19.09 o 
   6   1  17        1.56      -14.85     20.15 o 
   7   1  17        0.07      -12.73     21.21 o 
 -14   2  17        2.06        4.24     21.21 o 
 -13   2  17       15.83       24.40     20.15 o 
 -12   2  17       19.30        2.12     16.97 o 
 -11   2  17        6.23        2.45     12.98 o 
 -10   2  17       21.38       38.57     10.59 o 
  -9   2  17      114.69      103.56     11.41 o 
  -8   2  17      243.80      217.77     11.97 o 
  -7   2  17      129.99      150.75     10.99 o 
  -6   2  17      265.78      267.37     12.15 o 
  -5   2  17      575.02      571.73     21.50 o 
  -4   2  17      178.01      181.96     10.74 o 
  -3   2  17      198.12      203.10     15.12 o 
  -2   2  17      261.49      264.05     11.97 o 
  -1   2  17       58.05       66.64      9.45 o 
   0   2  17       98.25       96.50     12.51 o 
   1   2  17       34.64       27.10      9.38 o 
   2   2  17       11.81       14.81      9.30 o 
   3   2  17        2.66       -1.28     12.30 o 
   4   2  17        3.24       -1.72     12.49 o 
   5   2  17        1.95      -11.47     15.38 o 
   6   2  17        4.04       -4.79     13.50 o 
   7   2  17        2.90        2.28     14.50 o 
 -13   3  17       13.13       -7.42     20.15 o 
 -12   3  17       36.54       35.03     13.11 o 
 -11   3  17        0.32      -10.79     12.68 o 
 -10   3  17        0.52       14.79     12.36 o 
  -9   3  17        1.08       -6.33      8.56 o 
  -8   3  17       18.97       20.99      8.58 o 
  -7   3  17      103.20       91.55      9.12 o 
  -6   3  17       68.16       63.61      8.72 o 
  -5   3  17       11.66       10.99     11.64 o 
  -4   3  17        1.20        4.81      7.82 o 
  -3   3  17        6.29        4.96      9.02 o 
  -2   3  17        0.12       -3.37      9.15 o 
  -1   3  17        0.65       -7.21      9.45 o 
   0   3  17       11.86       20.09      9.76 o 
   1   3  17       14.53       21.41      9.99 o 
   2   3  17        8.82      -10.19     13.79 o 
   3   3  17        5.63        1.77     13.25 o 
   4   3  17        4.78       13.91     12.98 o 
   5   3  17        1.79      -20.93     31.82 o 
   6   3  17       12.36       36.27     15.04 o 
 -11   4  17       40.42       34.47     14.25 o 
 -10   4  17        0.75        0.85     13.11 o 
  -9   4  17       15.03        7.46     17.50 o 
  -8   4  17        2.44       16.58     13.11 o 
  -7   4  17        1.19       10.06      9.38 o 
  -6   4  17      246.96      255.32     13.23 o 
  -5   4  17       20.97       22.74      7.63 o 
  -4   4  17       72.63       98.46     10.01 o 
  -3   4  17       55.51       84.13     27.83 o 
  -2   4  17       49.49       63.43     11.15 o 
  -1   4  17        1.88      -12.21      9.76 o 
   0   4  17       30.89       49.23     10.99 o 
   1   4  17        0.53       -6.71     15.38 o 
   2   4  17       73.33       69.59     15.04 o 
   3   4  17       28.63        9.90     25.46 o 
   4   4  17        6.14      -12.51     14.19 o 
   5   4  17        0.64       -2.94     14.50 o 
  -9   5  17       50.58       38.00     14.94 o 
  -8   5  17       65.86       98.68     15.91 o 
  -7   5  17       46.85       40.57     15.36 o 
  -6   5  17        0.27       12.98     11.35 o 
  -5   5  17        8.94       11.67     13.00 o 
  -4   5  17        9.63       11.24     11.77 o 
  -3   5  17        1.11       -2.33     10.89 o 
  -2   5  17       11.58        8.31     11.51 o 
  -1   5  17        7.96        2.65     14.25 o 
   0   5  17       23.08       26.57     14.61 o 
   1   5  17       26.50       19.14     15.70 o 
   2   5  17       32.78       21.42     15.36 o 
   3   5  17        3.99       12.24     15.80 o 
 -14   0  18       38.20       35.00     22.27 o 
 -13   0  18        1.01       18.03     20.15 o 
 -12   0  18       26.42       42.43     20.15 o 
 -11   0  18       81.03       93.34     21.21 o 
 -10   0  18       58.28       68.95     18.03 o 
  -9   0  18      189.34      150.62     20.15 o 
  -8   0  18      747.77      669.30     28.64 o 
  -7   0  18      950.68      921.75     32.88 o 
  -6   0  18      649.23      636.42     30.76 o 
  -5   0  18      816.50      872.96     33.94 o 
  -4   0  18      122.25       91.22     16.97 o 
  -3   0  18       65.67       74.25     19.09 o 
  -2   0  18       48.69       59.40     19.09 o 
  -1   0  18       80.63       94.40     20.15 o 
   0   0  18        3.29        5.30     18.03 o 
   1   0  18        0.02       31.82     19.09 o 
   2   0  18       85.84      127.28     22.27 o 
   3   0  18        3.38       11.67     20.15 o 
   4   0  18       29.71       56.22     22.27 o 
   5   0  18       26.70       43.49     22.27 o 
   6   0  18        0.50       16.97     21.21 o 
 -13   1  18       26.62       22.27     22.27 o 
 -12   1  18       73.26       65.87     14.94 o 
 -11   1  18      106.64      127.54     18.56 o 
 -10   1  18       21.58       23.87     13.50 o 
  -9   1  18       19.09       26.55     13.11 o 
  -8   1  18       20.87       11.86     12.36 o 
  -7   1  18       14.16      -11.67     10.50 o 
  -6   1  18       32.43       47.03     13.11 o 
  -5   1  18       11.99       10.71     13.26 o 
  -4   1  18      189.35      182.33     13.86 o 
  -3   1  18       22.41       19.28     10.86 o 
  -2   1  18       12.87       26.77     12.36 o 
  -1   1  18       38.67       48.47     12.98 o 
   0   1  18       40.53       37.25     12.36 o 
   1   1  18        7.08       -5.80     18.56 o 
   2   1  18       11.22       18.18     13.11 o 
   3   1  18        2.69       -5.93     33.94 o 
   4   1  18        4.33        8.66     13.44 o 
   5   1  18        4.68      -30.23     20.15 o 
   6   1  18        4.84       30.76     21.21 o 
   7   1  18        0.06        8.49     22.27 o 
 -12   2  18        6.23       -3.06     22.81 o 
 -11   2  18        0.69       -1.32     10.74 o 
 -10   2  18        5.54       15.05      9.77 o 
  -9   2  18        5.39       -4.99      9.15 o 
  -8   2  18       17.99       27.62      9.50 o 
  -7   2  18       43.63       66.00     10.57 o 
  -6   2  18       19.07       27.15      9.67 o 
  -5   2  18       47.42       49.54     11.93 o 
  -4   2  18       58.19       54.45     10.13 o 
  -3   2  18      103.63      124.71     10.27 o 
  -2   2  18        4.93        2.12     10.50 o 
  -1   2  18       43.56       41.64     18.31 o 
   0   2  18       10.90       11.04      9.50 o 
   1   2  18       17.99       26.21      9.92 o 
   2   2  18        8.51        1.08      9.67 o 
   3   2  18       14.61        9.64     10.40 o 
   4   2  18        0.15        1.06     19.62 o 
   5   2  18        5.72       18.81     13.15 o 
   6   2  18        3.44       10.71     14.78 o 
 -12   3  18      125.20      150.62     23.34 o 
 -11   3  18       95.46      103.95     20.15 o 
 -10   3  18      154.43      171.60     16.76 o 
  -9   3  18      137.54      154.67     12.78 o 
  -8   3  18       33.65       47.48     11.18 o 
  -7   3  18       28.59       33.26     10.89 o 
  -6   3  18       22.39       14.30     10.41 o 
  -5   3  18        2.50        4.42      8.50 o 
  -4   3  18        9.85        2.32     10.20 o 
  -3   3  18       76.04       67.86     11.07 o 
  -2   3  18       36.04       21.09     10.27 o 
  -1   3  18        6.28        4.75      9.83 o 
   0   3  18       25.49       18.82     10.37 o 
   1   3  18       31.83       32.47     11.07 o 
   2   3  18       80.89       60.76     14.78 o 
   3   3  18       67.86       62.47     14.02 o 
   4   3  18        0.50      -14.74     23.87 o 
   5   3  18       55.26       34.71     16.30 o 
 -10   4  18       54.30       54.46     15.36 o 
  -9   4  18       66.11       66.78     15.00 o 
  -8   4  18       33.64       33.87     11.39 o 
  -7   4  18       70.36       74.07     10.82 o 
  -6   4  18      254.27      249.67     12.70 o 
  -5   4  18       71.43       70.55     10.01 o 
  -4   4  18       43.21       54.46     10.06 o 
  -3   4  18        9.50        8.78      9.32 o 
  -2   4  18       38.74       50.97     11.77 o 
  -1   4  18        0.30        5.18     10.74 o 
   0   4  18        3.23       14.25     13.86 o 
   1   4  18       23.91       33.02     14.27 o 
   2   4  18       19.40        8.84     14.61 o 
   3   4  18        1.11        5.99     14.78 o 
   4   4  18        3.55        2.66     16.01 o 
  -7   5  18        0.34       10.84     15.36 o 
  -6   5  18        0.12       10.72     12.03 o 
  -5   5  18        0.68        4.70     11.60 o 
  -4   5  18        1.18      -12.48     12.22 o 
  -3   5  18       26.22       38.37     10.55 o 
  -2   5  18        0.27        7.81     11.84 o 
  -1   5  18        1.32      -12.53     13.74 o 
   0   5  18        0.51      -21.56     16.01 o 
   1   5  18        1.64      -19.19     16.01 o 
 -13   1  19       70.21       42.43     23.34 o 
 -12   1  19      181.08      219.90     27.58 o 
 -11   1  19      109.57      102.36     16.11 o 
 -10   1  19       23.51       41.10     14.32 o 
  -9   1  19      103.82       98.22     16.44 o 
  -8   1  19       16.02       28.64     13.50 o 
  -7   1  19        7.88       14.09     13.11 o 
  -6   1  19       32.92       16.58     16.97 o 
  -5   1  19        8.91       11.73     13.11 o 
  -4   1  19      130.69      129.31     16.97 o 
  -3   1  19      291.66      319.55     32.35 o 
  -2   1  19       57.35       61.39     14.25 o 
  -1   1  19      109.63      132.98     15.36 o 
   0   1  19       32.89       36.88     23.87 o 
   1   1  19       19.25       19.20     28.11 o 
   2   1  19        1.09      -17.80     13.86 o 
   3   1  19       22.91       53.28     15.91 o 
   4   1  19        7.97       12.73     15.00 o 
   5   1  19        7.54       -9.55     21.21 o 
   6   1  19        0.20       -6.36     22.27 o 
 -12   2  19       49.68       62.58     23.34 o 
 -11   2  19      181.46      190.04     16.86 o 
 -10   2  19      153.37      171.21     16.11 o 
  -9   2  19      269.69      276.26     17.52 o 
  -8   2  19      137.56      153.78     15.36 o 
  -7   2  19      363.85      365.67     18.75 o 
  -6   2  19      181.85      207.79     16.11 o 
  -5   2  19       32.53       21.46     12.98 o 
  -4   2  19      186.51      211.70     16.45 o 
  -3   2  19       12.58        7.82     12.98 o 
  -2   2  19       20.84       14.09     16.44 o 
  -1   2  19        1.50        0.21     13.44 o 
   0   2  19        2.80       -8.13     13.25 o 
   1   2  19        6.61        1.21     13.11 o 
   2   2  19       18.57       13.70     13.86 o 
   3   2  19       12.18       11.67     22.27 o 
   4   2  19        3.85      -11.67     22.27 o 
   5   2  19       12.49        6.36     23.34 o 
 -11   3  19        3.76      -14.85     20.15 o 
 -10   3  19        0.29       21.21     21.21 o 
  -9   3  19        2.29        2.83     11.07 o 
  -8   3  19        7.39        1.75     10.81 o 
  -7   3  19       18.79       20.91     11.60 o 
  -6   3  19      111.22       96.90     11.60 o 
  -5   3  19        0.24       -4.26     10.74 o 
  -4   3  19       56.73       48.22     11.35 o 
  -3   3  19        2.86       -0.69     10.18 o 
  -2   3  19        4.32       -2.65     10.29 o 
  -1   3  19        3.69        2.86     10.89 o 
   0   3  19        0.26       -3.47     10.81 o 
   1   3  19        3.43      -10.95     11.30 o 
   2   3  19        1.14       10.04     21.21 o 
   3   3  19       23.08       54.74     15.80 o 
   4   3  19        0.03       -8.59     25.46 o 
  -9   4  19       21.39       35.60     14.61 o 
  -8   4  19        2.13       12.47     10.06 o 
  -7   4  19       33.89       46.64     10.29 o 
  -6   4  19       92.48       94.31     10.54 o 
  -5   4  19        7.47        7.75      9.97 o 
  -4   4  19       26.68       25.03      9.92 o 
  -3   4  19       79.50       92.60     12.65 o 
  -2   4  19        1.37        1.06     13.50 o 
  -1   4  19        1.80       -8.60     10.68 o 
   0   4  19        4.35       11.31     13.93 o 
   1   4  19        3.27       -8.25     14.94 o 
   2   4  19       22.67       33.35     24.40 o 
  -4   5  19        3.74       -4.23     12.38 o 
  -3   5  19       27.98       12.32     10.60 o 
 -12   0  20      240.38      256.69     24.40 o 
 -11   0  20      237.33      259.87     24.40 o 
 -10   0  20      199.74      202.59     25.46 o 
  -9   0  20      268.62      286.39     25.46 o 
  -8   0  20      216.47      259.87     25.46 o 
  -7   0  20      189.36      205.78     24.40 o 
  -6   0  20      337.85      352.15     25.46 o 
  -5   0  20      186.65      191.99     24.40 o 
  -4   0  20        0.52        2.12     19.09 o 
  -3   0  20      114.69      133.65     22.27 o 
  -2   0  20        4.14        6.36     20.15 o 
  -1   0  20       11.91       -4.24     20.15 o 
   0   0  20       29.14       49.85     22.27 o 
   1   0  20       15.38       43.49     22.27 o 
   2   0  20        4.79        6.36     21.21 o 
   3   0  20       10.34       28.64     22.27 o 
   4   0  20       27.64       37.12     23.34 o 
   5   0  20       56.43       36.06     23.34 o 
 -12   1  20        8.79       -7.42     21.74 o 
 -11   1  20        0.20        2.29     16.97 o 
 -10   1  20        3.46       -9.63     13.44 o 
  -9   1  20        0.82       10.70     13.44 o 
  -8   1  20       12.58       -2.92     12.36 o 
  -7   1  20       15.75      -16.44     13.50 o 
  -6   1  20       85.08       94.16     15.36 o 
  -5   1  20        4.24        4.05     12.36 o 
  -4   1  20      260.81      304.46     18.75 o 
  -3   1  20      105.07      113.96     14.78 o 
  -2   1  20       35.14       38.31     13.11 o 
  -1   1  20       55.80       81.63     14.61 o 
   0   1  20        2.85       16.44     17.50 o 
   1   1  20        3.71        6.89     14.25 o 
   2   1  20       37.19       51.90     16.11 o 
   3   1  20        1.54      -14.08     13.86 o 
   4   1  20        0.56      -10.61     22.27 o 
 -11   2  20        2.12       -5.15     19.09 o 
 -10   2  20        0.66       -1.46     14.85 o 
  -9   2  20      138.47      136.86     18.03 o 
  -8   2  20       32.64       33.45     15.36 o 
  -7   2  20        0.85        1.59     14.25 o 
  -6   2  20       18.71       30.23     15.00 o 
  -5   2  20       38.36       51.19     20.15 o 
  -4   2  20       89.40       89.23     24.93 o 
  -3   2  20        0.05       -0.24     14.61 o 
  -2   2  20       17.84       58.19     15.38 o 
  -1   2  20        3.60       11.99     14.50 o 
   0   2  20        1.39       -2.90     13.86 o 
   1   2  20        0.66       -2.12     14.25 o 
   2   2  20        4.72        9.27     14.19 o 
   3   2  20        1.76       10.61     23.34 o 
   4   2  20        5.17       -9.55     21.21 o 
 -10   3  20        2.41       24.88     15.54 o 
  -9   3  20        5.32       -2.50     11.92 o 
  -8   3  20       10.32        5.01     12.00 o 
  -7   3  20        6.63        5.94     11.86 o 
  -6   3  20       53.93       59.14     11.60 o 
  -5   3  20       48.82       64.86     11.65 o 
  -4   3  20       41.25       38.46     12.15 o 
  -3   3  20        6.46       11.15     11.22 o 
  -2   3  20       59.61       60.09     12.46 o 
  -1   3  20       34.77       52.10     12.46 o 
   0   3  20        3.79      -10.49     11.14 o 
   1   3  20        4.78        9.42     15.04 o 
   2   3  20       14.35        8.19     25.99 o 
  -7   4  20        4.26       12.62     13.00 o 
  -6   4  20        2.60       31.24     12.44 o 
  -5   4  20        1.18        4.59     11.69 o 
  -4   4  20        4.61       14.56     11.69 o 
  -3   4  20        7.87        1.68     15.90 o 
  -2   4  20        0.25      -11.82     11.65 o 
  -1   4  20        0.47       -7.02     11.75 o 
   0   4  20        0.06      -23.70     15.80 o 
 -11   1  21        8.48        4.85     14.94 o 
 -10   1  21       39.92       58.03     16.86 o 
  -9   1  21        0.67       -1.90     18.03 o 
  -8   1  21       45.15       56.40     15.25 o 
  -7   1  21       52.84       51.97     15.75 o 
  -6   1  21       64.40       69.64     15.70 o 
  -5   1  21       65.57       62.41     28.64 o 
  -4   1  21       46.57       51.03     22.81 o 
  -3   1  21       68.79       80.58     15.36 o 
  -2   1  21        5.28      -21.92     14.61 o 
  -1   1  21       46.66       42.58     15.36 o 
   0   1  21       10.17       28.12     16.11 o 
   1   1  21        2.22        0.25     16.01 o 
   2   1  21        0.48       13.76     15.36 o 
   3   1  21        0.00       -7.21     30.23 o 
 -10   2  21       16.97       29.21     20.15 o 
  -9   2  21       41.13       52.91     16.97 o 
  -8   2  21       69.06       47.12     16.11 o 
  -7   2  21        7.78       18.20     18.56 o 
  -6   2  21        0.91       11.14     15.75 o 
  -5   2  21        4.20       -6.36     13.50 o 
  -4   2  21        0.27        1.84     14.19 o 
  -3   2  21       22.83       25.40     14.61 o 
  -2   2  21        8.17        0.13     15.36 o 
  -1   2  21        1.05        6.89     15.00 o 
   0   2  21       16.07       20.03     16.45 o 
   1   2  21        0.45       -0.99     16.01 o 
   2   2  21       11.10       15.91     15.75 o 
  -8   3  21        5.57       16.53     15.36 o 
  -7   3  21        0.45       23.87     16.50 o 
  -6   3  21        5.60       -2.54     16.11 o 
  -5   3  21        1.14       -5.30     15.75 o 
  -4   3  21       47.97       47.90     16.86 o 
  -3   3  21        8.06       12.73     15.75 o 
  -2   3  21        0.11        0.76     27.05 o 
  -1   3  21        0.65        3.62     15.36 o 
   0   3  21        1.84      -23.61     19.09 o 
  -9   0  22       36.06       57.28     21.21 o 
  -8   0  22       17.12      -12.73     22.27 o 
  -7   0  22       26.56       40.31     21.21 o 
  -6   0  22        8.20      -27.58     22.27 o 
  -5   0  22       66.88       47.73     20.15 o 
  -4   0  22      255.93      280.03     28.64 o 
  -3   0  22       39.21        6.36     23.34 o 
  -2   0  22        8.34       27.58     23.34 o 
  -1   0  22        5.48        1.06     20.15 o 
   0   0  22        8.37      -33.41     22.27 o 
   1   0  22       13.00       32.88     24.40 o 
  -9   1  22       57.08       38.04     16.86 o 
  -8   1  22        6.48       -0.90     14.94 o 
  -7   1  22       34.58       63.96     15.36 o 
  -6   1  22       23.01       22.04     15.25 o 
  -5   1  22       11.76       10.31     16.11 o 
  -4   1  22        6.14        5.30     15.75 o 
  -3   1  22        8.09       15.91     16.50 o 
  -2   1  22        9.28      -14.71     19.62 o 
  -1   1  22       23.64        8.31     16.11 o 
   0   1  22        1.84       33.26     16.97 o 
   1   1  22        0.01        7.59     16.86 o 
  -8   2  22        0.23      -10.09     16.11 o 
  -7   2  22       31.63       15.02     16.11 o 
  -6   2  22        4.74        3.71     24.93 o 
  -5   2  22        0.01       -9.39     15.36 o 
  -4   2  22       26.47       17.50     16.50 o 
  -3   2  22        1.16       25.76     16.86 o 
  -2   2  22        1.20       -3.85     16.11 o 
  -1   2  22       54.68       68.80     17.95 o 
   0   2  22        0.05       13.45     24.40 o 
  -6   1  23       20.04       35.00     15.75 o 
  -5   1  23       13.14       27.95     16.11 o 
  -4   1  23       55.84       50.91     18.00 o 
  -3   1  23       10.09       14.65     16.01 o 
  -2   1  23        4.00       -4.29     16.11 o 
                                                 
